# Supplementary material for: Characterization of Growth and Metabolism of the Haloalkaliphile Natronomonas pharaonis
Source: PLoS Comput Biol. 2010 Jun 3;6(6):e1000799. doi: 10.1371/journal.pcbi.1000799 (PMC2881530; doi:10.1371/journal.pcbi.1000799)
Supplement: Text S2 — Reconstructed network in SBML format. (0.51 MB XML) [file pcbi.1000799.s003.xml]

<?xml version="1.0" encoding="ISO-8859-1" standalone="no"?>
<sbml xmlns="http://www.sbml.org/sbml/level2/version3" level="2" version="3">
    <model name="Natronomonas pharaonis metabolic network">
        <listOfCompartments>
            <compartment id="intracellular"/>
            <compartment id="extracellular"/>
        </listOfCompartments>
        <listOfSpecies>
            <species compartment="intracellular" id="C00119" name="5-Phospho-alpha-D-ribose 1-diphosphate"/>
            <species compartment="intracellular" id="C00118" name="D-Glyceraldehyde 3-phosphate"/>
            <species compartment="intracellular" id="C00117" name="D-Ribose 5-phosphate"/>
            <species compartment="intracellular" id="C03263" name="Coproporphyrinogen III"/>
            <species compartment="intracellular" id="C00116" name="Glycerol"/>
            <species compartment="intracellular" id="C00640" name="(3S)-3-Hydroxyacyl-CoA"/>
            <species compartment="intracellular" id="C00258" name="D-Glycerate"/>
            <species compartment="intracellular" id="C00257" name="D-Gluconic acid"/>
            <species compartment="intracellular" id="C00256" name="(R)-Lactate"/>
            <species compartment="intracellular" id="C04454" name="5-Amino-6-(5'-phosphoribitylamino)uracil"/>
            <species compartment="intracellular" id="C03451" name="(R)-S-Lactoylglutathione"/>
            <species compartment="intracellular" id="C03657" name="1,4-Dihydroxy-2-naphthoate"/>
            <species compartment="intracellular" id="C00504" name="Folate"/>
            <species compartment="intracellular" id="C00251" name="Chorismate"/>
            <species compartment="intracellular" id="C00254" name="Prephenate"/>
            <species compartment="intracellular" id="C00255" name="Riboflavin"/>
            <species compartment="intracellular" id="C03972" name="2,3,4,5-Tetrahydrodipicolinate"/>
            <species compartment="intracellular" id="C00253" name="Nicotinate"/>
            <species compartment="intracellular" id="C03871" name="L-2-Amino-6-oxoheptanedioate"/>
            <species compartment="intracellular" id="C00111" name="Glycerone phosphate"/>
            <species compartment="intracellular" id="C00112" name="CDP"/>
            <species compartment="intracellular" id="C03069" name="3-Methylcrotonyl-CoA"/>
            <species compartment="intracellular" id="C03794" name="N6-(1,2-Dicarboxyethyl)-AMP"/>
            <species compartment="intracellular" id="C00506" name="L-Cysteate"/>
            <species compartment="intracellular" id="C00107" name="Dipeptide"/>
            <species compartment="intracellular" id="C00106" name="Uracil"/>
            <species compartment="intracellular" id="C00109" name="2-Oxobutanoate"/>
            <species compartment="intracellular" id="C04302" name="N-(5-Phospho-D-ribosyl)anthranilate"/>
            <species compartment="intracellular" id="C00108" name="Anthranilate"/>
            <species compartment="intracellular" id="C00103" name="D-Glucose 1-phosphate"/>
            <species compartment="intracellular" id="C00105" name="UMP"/>
            <species compartment="intracellular" id="C00104" name="IDP"/>
            <species compartment="intracellular" id="C03465" name="3-Methyl-2-oxopentanoate"/>
            <species compartment="intracellular" id="C00248" name="Lipoamide"/>
            <species compartment="intracellular" id="C04442" name="2-Dehydro-3-deoxy-6-phospho-D-gluconate"/>
            <species compartment="intracellular" id="C00249" name="Hexadecanoic acid"/>
            <species compartment="intracellular" id="C03460" name="2-Methylprop-2-enoyl-CoA"/>
            <species compartment="intracellular" id="C07086" name="Phenylacetic acid"/>
            <species compartment="intracellular" id="C04640" name="2-(Formamido)-N1-(5'-phosphoribosyl)acetamidine"/>
            <species compartment="extracellular" id="CE06701" name="Phosphonate (E)"/>
            <species compartment="intracellular" id="C00242" name="Guanine"/>
            <species compartment="intracellular" id="C00244" name="Nitrate"/>
            <species compartment="intracellular" id="C00100" name="Propanoyl-CoA"/>
            <species compartment="intracellular" id="C00101" name="Tetrahydrofolate"/>
            <species compartment="intracellular" id="C00655" name="Xanthosine 5'-phosphate"/>
            <species compartment="intracellular" id="C00658" name="trans-2,3-Dehydroacyl-CoA"/>
            <species compartment="intracellular" id="C00138" name="Reduced ferredoxin"/>
            <species compartment="intracellular" id="C04332" name="6,7-Dimethyl-8-(1-D-ribityl)lumazine"/>
            <species compartment="intracellular" id="C03287" name="L-Glutamyl 5-phosphate"/>
            <species compartment="intracellular" id="C00136" name="Butanoyl-CoA"/>
            <species compartment="intracellular" id="C00135" name="L-Histidine"/>
            <species compartment="intracellular" id="C00139" name="Oxidized ferredoxin"/>
            <species compartment="intracellular" id="C04638" name="2,3-Bis-O-(geranylgeranyl)glycerol 1-phosphate"/>
            <species compartment="intracellular" id="C00239" name="dCMP"/>
            <species compartment="intracellular" id="C00238" name="Potassium"/>
            <species compartment="intracellular" id="C00236" name="3-Phospho-D-glyceroyl phosphate"/>
            <species compartment="intracellular" id="C00235" name="Dimethylallyl diphosphate"/>
            <species compartment="intracellular" id="C00234" name="10-Formyltetrahydrofolate"/>
            <species compartment="intracellular" id="C03479" name="5-Formyltetrahydrofolate"/>
            <species compartment="intracellular" id="C00232" name="Succinate semialdehyde"/>
            <species compartment="intracellular" id="C00522" name="(R)-Pantoate"/>
            <species compartment="intracellular" id="C00233" name="4-Methyl-2-oxopentanoate"/>
            <species compartment="intracellular" id="C00526" name="Deoxyuridine"/>
            <species compartment="intracellular" id="C03082" name="4-Phospho-L-aspartate"/>
            <species compartment="intracellular" id="C00130" name="IMP"/>
            <species compartment="intracellular" id="C00623" name="Glycerol 1-phosphate"/>
            <species compartment="intracellular" id="C00624" name="N-Acetyl-L-glutamate"/>
            <species compartment="intracellular" id="C00134" name="Putrescine"/>
            <species compartment="intracellular" id="C00921" name="Dihydropteroate"/>
            <species compartment="intracellular" id="C00131" name="dATP"/>
            <species compartment="intracellular" id="C00620" name="D-Ribose 1-phosphate"/>
            <species compartment="intracellular" id="C00125" name="Ferricytochrome c"/>
            <species compartment="intracellular" id="C00124" name="D-Galactose"/>
            <species compartment="intracellular" id="C00126" name="Ferrocytochrome c"/>
            <species compartment="intracellular" id="C00129" name="Isopentenyl diphosphate"/>
            <species compartment="intracellular" id="C04421" name="N-Succinyl-LL-2,6-diaminoheptanedioate"/>
            <species compartment="intracellular" id="C00227" name="Acetyl phosphate"/>
            <species compartment="intracellular" id="C04424" name="S-(2-Methylpropanoyl)-dihydrolipoamide"/>
            <species compartment="intracellular" id="C00229" name="Acyl-carrier protein"/>
            <species compartment="intracellular" id="C00224" name="Adenylylsulfate"/>
            <species compartment="intracellular" id="C03373" name="Aminoimidazole ribotide"/>
            <species compartment="intracellular" id="C00533" name="Nitric oxide"/>
            <species compartment="intracellular" id="C00222" name="3-Oxopropanoate"/>
            <species compartment="intracellular" id="C00937" name="(R)-Lactaldehyde"/>
            <species compartment="intracellular" id="C00536" name="Triphosphate"/>
            <species compartment="intracellular" id="C03684" name="6-Pyruvoyltetrahydropterin"/>
            <species compartment="intracellular" id="C03175" name="Shikimate 3-phosphate"/>
            <species compartment="intracellular" id="C04327" name="4-Methyl-5-(2-phosphoethyl)-thiazole"/>
            <species compartment="intracellular" id="C03078" name="4-Guanidinobutanamide"/>
            <species compartment="intracellular" id="C00636" name="D-Mannose 1-phosphate"/>
            <species compartment="intracellular" id="C00630" name="2-Methylpropanoyl-CoA"/>
            <species compartment="intracellular" id="C00120" name="Biotin"/>
            <species compartment="intracellular" id="C00121" name="D-Ribose"/>
            <species compartment="intracellular" id="C00931" name="Porphobilinogen"/>
            <species compartment="intracellular" id="C00631" name="2-Phospho-D-glycerate"/>
            <species compartment="intracellular" id="C00122" name="Fumarate"/>
            <species compartment="intracellular" id="C00123" name="L-Leucine"/>
            <species compartment="intracellular" id="C00214" name="Thymidine"/>
            <species compartment="intracellular" id="C00407" name="L-Isoleucine"/>
            <species compartment="intracellular" id="C00212" name="Adenosine"/>
            <species compartment="intracellular" id="C00213" name="Sarcosine"/>
            <species compartment="intracellular" id="C00013" name="Pyrophosphate"/>
            <species compartment="intracellular" id="C04411" name="3-Isopropylmalate"/>
            <species compartment="intracellular" id="C00010" name="CoA"/>
            <species compartment="intracellular" id="C00011" name="CO2"/>
            <species compartment="intracellular" id="C03838" name="5'-Phosphoribosylglycinamide"/>
            <species compartment="intracellular" id="C04556" name="4-Amino-2-methyl-5-phosphomethylpyrimidine"/>
            <species compartment="intracellular" id="C03024" name="Reduced flavoprotein"/>
            <species compartment="intracellular" id="C03160" name="2-Succinylbenzoyl-CoA"/>
            <species compartment="intracellular" id="C04691" name="2-Dehydro-3-deoxy-D-arabino-heptonate 7-phosphate"/>
            <species compartment="intracellular" id="C00601" name="Phenylacetaldehyde"/>
            <species compartment="intracellular" id="C03161" name="Oxidized flavoprotein"/>
            <species compartment="intracellular" id="C02693" name="Indole-3-acetamide"/>
            <species compartment="intracellular" id="C02430" name="L-Methionyl-tRNA"/>
            <species compartment="intracellular" id="C00016" name="FAD"/>
            <species compartment="intracellular" id="C02593" name="Tetradecanoyl-CoA"/>
            <species compartment="intracellular" id="C00015" name="UDP"/>
            <species compartment="intracellular" id="C00014" name="NH3"/>
            <species compartment="intracellular" id="C06510" name="Adenosine-GDP-cobinamide"/>
            <species compartment="intracellular" id="C00019" name="S-Adenosyl-L-methionine"/>
            <species compartment="intracellular" id="C00418" name="(R)-Mevalonate"/>
            <species compartment="intracellular" id="C06509" name="Adenosyl cobinamide phosphate"/>
            <species compartment="intracellular" id="C06508" name="Adenosyl cobinamide"/>
            <species compartment="intracellular" id="C06701" name="Phosphonate"/>
            <species compartment="intracellular" id="C00204" name="2-Dehydro-3-deoxy-D-gluconate"/>
            <species compartment="intracellular" id="C06505" name="Cob(I)yrinate a,c diamide"/>
            <species compartment="extracellular" id="CE00623" name="Glycerol 1-phosphate (E)"/>
            <species compartment="intracellular" id="C00206" name="dADP"/>
            <species compartment="intracellular" id="C06504" name="Cob(II)yrinate a,c diamide"/>
            <species compartment="intracellular" id="C06507" name="Adenosyl cobyrinate hexaamide"/>
            <species compartment="intracellular" id="C00001" name="H2O"/>
            <species compartment="intracellular" id="C00002" name="ATP"/>
            <species compartment="intracellular" id="C06506" name="Adenosyl cobyrinate a,c diamide"/>
            <species compartment="intracellular" id="C00209" name="Oxalate"/>
            <species compartment="intracellular" id="C06112" name="L-Glutamyl-tRNA(Gln)"/>
            <species compartment="intracellular" id="C00415" name="Dihydrofolate"/>
            <species compartment="intracellular" id="C06113" name="L-Aspartyl-tRNA(Asn)"/>
            <species compartment="intracellular" id="C00417" name="cis-Aconitate"/>
            <species compartment="intracellular" id="C04181" name="3-Hydroxy-3-methyl-2-oxobutanoic acid"/>
            <species compartment="intracellular" id="C00004" name="NADH"/>
            <species compartment="intracellular" id="C00617" name="UDP-D-galacturonate"/>
            <species compartment="intracellular" id="C00003" name="NAD+"/>
            <species compartment="intracellular" id="C04405" name="(2S,3S)-3-Hydroxy-2-methylbutanoyl-CoA"/>
            <species compartment="intracellular" id="C00006" name="NADP+"/>
            <species compartment="intracellular" id="C00005" name="NADPH"/>
            <species compartment="intracellular" id="C03428" name="Presqualene diphosphate"/>
            <species compartment="intracellular" id="C03427" name="Prephytoene diphosphate"/>
            <species compartment="intracellular" id="C00008" name="ADP"/>
            <species compartment="intracellular" id="C00007" name="Oxygen"/>
            <species compartment="intracellular" id="C00009" name="Orthophosphate"/>
            <species compartment="intracellular" id="C06228" name="Ferrichrome"/>
            <species compartment="intracellular" id="C02412" name="Glycyl-tRNA(Gly)"/>
            <species compartment="intracellular" id="C16850" name="2-Amino-3,7-dideoxy-D-threo-hept-6-ulosonic acid"/>
            <species compartment="intracellular" id="C05824" name="S-Sulfo-L-cysteine"/>
            <species compartment="intracellular" id="C05923" name="2,5-Diaminopyrimidine nucleoside triphosphate"/>
            <species compartment="intracellular" id="C05924" name="Molybdopterin"/>
            <species compartment="intracellular" id="C05922" name="Formamidopyrimidine nucleoside triphosphate"/>
            <species compartment="intracellular" id="C09820" name="Benzoylsuccinyl-CoA"/>
            <species compartment="intracellular" id="C05925" name="Dihydroneopterin phosphate"/>
            <species compartment="extracellular" id="CE00116" name="Glycerol (E)"/>
            <species compartment="intracellular" id="C04677" name="1-(5'-Phosphoribosyl)-5-amino-4-imidazolecarboxamide"/>
            <species compartment="intracellular" id="C12147" name="L-Threonine O-3-phosphate"/>
            <species compartment="intracellular" id="C06237" name="(R)-3-Hydroxy-3-methyl-2-oxobutanoate"/>
            <species compartment="intracellular" id="C05817" name="2-Succinyl-6-hydroxy-2,4-cyclohexadiene-1-carboxylate"/>
            <species compartment="intracellular" id="C05818" name="2-Demethylmenaquinone"/>
            <species compartment="intracellular" id="C02406" name="Formylkynurenine"/>
            <species compartment="intracellular" id="C05819" name="Menaquinol"/>
            <species compartment="extracellular" id="CE00504" name="Folate (E)"/>
            <species compartment="extracellular" id="CE00106" name="Uracil (E)"/>
            <species compartment="intracellular" id="C09819" name="(Hydroxymethylphenyl)succinyl-CoA"/>
            <species compartment="extracellular" id="CE00107" name="Dipeptide (E)"/>
            <species compartment="intracellular" id="C02565" name="N-Methylhydantoin"/>
            <species compartment="intracellular" id="C04666" name="D-erythro-1-(Imidazol-4-yl)glycerol 3-phosphate"/>
            <species compartment="intracellular" id="C16848" name="6-Deoxy-5-ketofructose 1-phosphate"/>
            <species compartment="intracellular" id="C04590" name="sn-3-O-(Geranylgeranyl)glycerol 1-phosphate"/>
            <species compartment="intracellular" id="C03125" name="L-Cysteinyl-tRNA(Cys)"/>
            <species compartment="extracellular" id="CE00037" name="Glycine (E)"/>
            <species compartment="extracellular" id="CE00038" name="Zinc (E)"/>
            <species compartment="extracellular" id="CE00135" name="L-Histidine (E)"/>
            <species compartment="intracellular" id="C00441" name="L-Aspartate 4-semialdehyde"/>
            <species compartment="intracellular" id="C00446" name="alpha-D-Galactose 1-phosphate"/>
            <species compartment="intracellular" id="C00445" name="5,10-Methenyltetrahydrofolate"/>
            <species compartment="intracellular" id="C00448" name="trans,trans-Farnesyl diphosphate"/>
            <species compartment="extracellular" id="CE00864" name="Pantothenate (E)"/>
            <species compartment="intracellular" id="C00305" name="Magnesium"/>
            <species compartment="extracellular" id="CE00031" name="D-Glucose (E)"/>
            <species compartment="extracellular" id="CE00034" name="Manganese (E)"/>
            <species compartment="intracellular" id="C03127" name="L-Isoleucyl-tRNA(Ile)"/>
            <species compartment="extracellular" id="CE00033" name="Acetate (E)"/>
            <species compartment="intracellular" id="C00301" name="ADPribose"/>
            <species compartment="intracellular" id="C00300" name="Creatine"/>
            <species compartment="intracellular" id="C05275" name="trans-Dec-2-enoyl-CoA"/>
            <species compartment="intracellular" id="C03114" name="Dimethylbenzimidazole"/>
            <species compartment="intracellular" id="C05276" name="trans-Oct-2-enoyl-CoA"/>
            <species compartment="extracellular" id="CE00025" name="L-Glutamate (E)"/>
            <species compartment="intracellular" id="C05273" name="trans-Tetradec-2-enoyl-CoA"/>
            <species compartment="intracellular" id="C05274" name="Decanoyl-CoA"/>
            <species compartment="intracellular" id="C05271" name="trans-Hex-2-enoyl-CoA"/>
            <species compartment="extracellular" id="CE00123" name="L-Leucine (E)"/>
            <species compartment="intracellular" id="C05272" name="trans-Hexadec-2-enoyl-CoA"/>
            <species compartment="extracellular" id="CE00124" name="D-Galactose (E)"/>
            <species compartment="intracellular" id="C05270" name="Hexanoyl-CoA"/>
            <species compartment="intracellular" id="C14463" name="(R)-3-Hydroxy-3-methyl-2-oxopentanoate"/>
            <species compartment="intracellular" id="C00455" name="Nicotinamide D-ribonucleotide"/>
            <species compartment="extracellular" id="CE00122" name="Fumarate (E)"/>
            <species compartment="extracellular" id="CE00121" name="D-Ribose (E)"/>
            <species compartment="extracellular" id="CE00120" name="Biotin (E)"/>
            <species compartment="intracellular" id="C00459" name="dTTP"/>
            <species compartment="intracellular" id="C01598" name="Melatonin"/>
            <species compartment="intracellular" id="C00458" name="dCTP"/>
            <species compartment="extracellular" id="CE00023" name="Iron (E)"/>
            <species compartment="extracellular" id="CE00022" name="Pyruvate (E)"/>
            <species compartment="intracellular" id="C00311" name="Isocitrate"/>
            <species compartment="extracellular" id="CE00014" name="NH3 (E)"/>
            <species compartment="intracellular" id="C11543" name="Cobalt-dihydro-precorrin 6"/>
            <species compartment="intracellular" id="C11542" name="Cobalt-precorrin 6"/>
            <species compartment="intracellular" id="C11545" name="Cobalt-precorrin 8"/>
            <species compartment="intracellular" id="C00320" name="Thiosulfate"/>
            <species compartment="extracellular" id="CE00158" name="Citrate (E)"/>
            <species compartment="extracellular" id="CE00152" name="L-Asparagine (E)"/>
            <species compartment="extracellular" id="CE00150" name="Molybdenum (E)"/>
            <species compartment="intracellular" id="C11540" name="Cobalt-precorrin 4"/>
            <species compartment="intracellular" id="C11541" name="Cobalt-precorrin 5"/>
            <species compartment="intracellular" id="C03912" name="(S)-1-Pyrroline-5-carboxylate"/>
            <species compartment="intracellular" id="C00327" name="L-Citrulline"/>
            <species compartment="intracellular" id="C00328" name="L-Kynurenine"/>
            <species compartment="extracellular" id="CE00011" name="CO2 (E)"/>
            <species compartment="intracellular" id="C11538" name="Cobalt-precorrin 2"/>
            <species compartment="extracellular" id="CE00009" name="Orthophosphate (E)"/>
            <species compartment="intracellular" id="C00332" name="Acetoacetyl-CoA"/>
            <species compartment="intracellular" id="C01279" name="4-Amino-5-hydroxymethyl-2-methylpyrimidine"/>
            <species compartment="intracellular" id="C15556" name="3, 4-Dihydroxy-2-butanone 4-phosphate"/>
            <species compartment="extracellular" id="CE00007" name="Oxygen (E)"/>
            <species compartment="intracellular" id="C00330" name="Deoxyguanosine"/>
            <species compartment="intracellular" id="C00430" name="5-Aminolevulinate"/>
            <species compartment="extracellular" id="CE00149" name="(S)-Malate (E)"/>
            <species compartment="extracellular" id="CE00147" name="Adenine (E)"/>
            <species compartment="extracellular" id="CE00148" name="L-Proline (E)"/>
            <species compartment="intracellular" id="C11539" name="Cobalt-precorrin 3"/>
            <species compartment="intracellular" id="C00438" name="N-Carbamoyl-L-aspartate"/>
            <species compartment="intracellular" id="C00437" name="N-Acetylornithine"/>
            <species compartment="intracellular" id="C00334" name="4-Aminobutanoate"/>
            <species compartment="extracellular" id="CE00001" name="H2O (E)"/>
            <species compartment="intracellular" id="C00337" name="(S)-Dihydroorotate"/>
            <species compartment="extracellular" id="CE00178" name="Thymine (E)"/>
            <species compartment="intracellular" id="C06697" name="Arsenite"/>
            <species compartment="intracellular" id="C00689" name="alpha,alpha'-Trehalose 6-phosphate"/>
            <species compartment="intracellular" id="C00483" name="Tyramine"/>
            <species compartment="intracellular" id="C01367" name="3'-AMP"/>
            <species compartment="intracellular" id="C00341" name="Geranyl diphosphate"/>
            <species compartment="intracellular" id="C01269" name="5-O-(1-Carboxyvinyl)-3-phosphoshikimate"/>
            <species compartment="intracellular" id="C00546" name="Methylglyoxal"/>
            <species compartment="intracellular" id="C01268" name="5-Amino-6-(5'-phosphoribosylamino)uracil"/>
            <species compartment="intracellular" id="C01107" name="(R)-5-Phosphomevalonate"/>
            <species compartment="intracellular" id="C00343" name="Oxidized thioredoxin"/>
            <species compartment="intracellular" id="C00342" name="Thioredoxin"/>
            <species compartment="intracellular" id="C00542" name="Cystathionine"/>
            <species compartment="intracellular" id="C01103" name="Orotidine 5'-phosphate"/>
            <species compartment="extracellular" id="CE00079" name="L-Phenylalanine (E)"/>
            <species compartment="intracellular" id="C01100" name="L-Histidinol phosphate"/>
            <species compartment="intracellular" id="C04494" name="Guanosine 3'-diphosphate 5'-triphosphate"/>
            <species compartment="extracellular" id="CE00077" name="L-Ornithine (E)"/>
            <species compartment="extracellular" id="CE00078" name="L-Tryptophan (E)"/>
            <species compartment="intracellular" id="C01102" name="O-Phospho-L-homoserine"/>
            <species compartment="intracellular" id="C03496" name="Deoxy-ribose 1-phosphate"/>
            <species compartment="intracellular" id="C00345" name="6-Phospho-D-gluconate"/>
            <species compartment="extracellular" id="CE00073" name="L-Methionine (E)"/>
            <species compartment="intracellular" id="C01267" name="3-(Imidazol-4-yl)-2-oxopropyl phosphate"/>
            <species compartment="intracellular" id="C00488" name="Formamide"/>
            <species compartment="intracellular" id="C03492" name="D-4'-Phosphopantothenate"/>
            <species compartment="intracellular" id="C00680" name="meso-2,6-Diaminoheptanedioate"/>
            <species compartment="extracellular" id="CE00070" name="Copper (E)"/>
            <species compartment="intracellular" id="C04352" name="(R)-4'-Phosphopantothenoyl-L-cysteine"/>
            <species compartment="intracellular" id="C03221" name="2-trans-Dodecenoyl-CoA"/>
            <species compartment="extracellular" id="CE00175" name="Cobalt (E)"/>
            <species compartment="intracellular" id="C00683" name="(S)-2-Methyl-3-oxopropanoyl-CoA"/>
            <species compartment="intracellular" id="C00493" name="Shikimate"/>
            <species compartment="intracellular" id="C00698" name="Cl-"/>
            <species compartment="intracellular" id="C00491" name="L-Cystine"/>
            <species compartment="intracellular" id="C04896" name="5-(5-Phospho-D-ribosylaminoformimino)-1-(5-phosphoribosyl)-"/>
            <species compartment="intracellular" id="C04895" name="2-Amino-4-hydroxy-6-(erythro-1,2,3-trihydroxypropyl)"/>
            <species compartment="intracellular" id="C00354" name="D-Fructose 1,6-bisphosphate"/>
            <species compartment="intracellular" id="C00559" name="Deoxyadenosine"/>
            <species compartment="intracellular" id="C00353" name="Geranylgeranyl diphosphate"/>
            <species compartment="intracellular" id="C00352" name="D-Glucosamine 6-phosphate"/>
            <species compartment="intracellular" id="C04751" name="1-(5-Phospho-D-ribosyl)-5-amino-4-imidazolecarboxylate"/>
            <species compartment="intracellular" id="C15812" name="Thiamine biosynthesis intermediate 3"/>
            <species compartment="intracellular" id="C04752" name="2-Methyl-4-amino-5-hydroxymethylpyrimidine diphosphate"/>
            <species compartment="intracellular" id="C15813" name="Thiamine biosynthesis intermediate 4"/>
            <species compartment="intracellular" id="C00350" name="Phosphatidylethanolamine"/>
            <species compartment="intracellular" id="C15814" name="Thiamine biosynthesis intermediate 5"/>
            <species compartment="intracellular" id="C15815" name="C15815"/>
            <species compartment="intracellular" id="C01251" name="2-Hydroxybutane-1,2,4-tricarboxylate"/>
            <species compartment="extracellular" id="CE00064" name="L-Glutamine (E)"/>
            <species compartment="intracellular" id="C01250" name="N-Acetyl-L-glutamate 5-semialdehyde"/>
            <species compartment="extracellular" id="CE00065" name="L-Serine (E)"/>
            <species compartment="intracellular" id="C00357" name="N-Acetyl-D-glucosamine 6-phosphate"/>
            <species compartment="extracellular" id="CE00062" name="L-Arginine (E)"/>
            <species compartment="intracellular" id="C13863" name="2,3-Di-O-phytanyl-sn-glycerol"/>
            <species compartment="intracellular" id="C04489" name="5-Methyltetrahydropteroyltri-L-glutamate"/>
            <species compartment="extracellular" id="CE06228" name="Ferrichrome (E)"/>
            <species compartment="intracellular" id="C00356" name="(S)-3-Hydroxy-3-methylglutaryl-CoA"/>
            <species compartment="intracellular" id="C01352" name="FADH2"/>
            <species compartment="intracellular" id="C00668" name="alpha-D-Glucose 6-phosphate"/>
            <species compartment="intracellular" id="C00463" name="Indole"/>
            <species compartment="intracellular" id="C15809" name="Iminoglycine"/>
            <species compartment="intracellular" id="C00666" name="LL-2,6-Diaminoheptanedioate"/>
            <species compartment="intracellular" id="C00460" name="dUTP"/>
            <species compartment="intracellular" id="C00665" name="D-Fructose 2,6-bisphosphate"/>
            <species compartment="extracellular" id="CE00058" name="Formate (E)"/>
            <species compartment="intracellular" id="C00361" name="dGDP"/>
            <species compartment="extracellular" id="CE00059" name="Sulfate (E)"/>
            <species compartment="intracellular" id="C00566" name="(3S)-Citryl-CoA"/>
            <species compartment="intracellular" id="C00360" name="dAMP"/>
            <species compartment="intracellular" id="C00363" name="dTDP"/>
            <species compartment="intracellular" id="C00568" name="4-Aminobenzoate"/>
            <species compartment="intracellular" id="C00362" name="dGMP"/>
            <species compartment="intracellular" id="C00365" name="dUMP"/>
            <species compartment="intracellular" id="C00364" name="dTMP"/>
            <species compartment="intracellular" id="C01242" name="S-Aminomethyldihydrolipoylprotein"/>
            <species compartment="intracellular" id="C03345" name="2-Methylbut-2-enoyl-CoA"/>
            <species compartment="intracellular" id="C03344" name="2-Methylacetoacetyl-CoA"/>
            <species compartment="intracellular" id="C03340" name="L-2,3-Dihydrodipicolinate"/>
            <species compartment="intracellular" id="C00469" name="Ethanol"/>
            <species compartment="extracellular" id="CE00197" name="3-Phospho-D-Glycerate (E)"/>
            <species compartment="intracellular" id="C04376" name="5'-Phosphoribosyl-N-formylglycinamide"/>
            <species compartment="extracellular" id="CE00194" name="Cobamide coenzyme (E)"/>
            <species compartment="intracellular" id="C00475" name="Cytidine"/>
            <species compartment="intracellular" id="C04874" name="2-Amino-4-hydroxy-6-(D-erythro-1,2,3-trihydroxypropyl)-7,8-"/>
            <species compartment="intracellular" id="C05198" name="5'-Deoxyadenosine"/>
            <species compartment="extracellular" id="CE00049" name="L-Aspartate (E)"/>
            <species compartment="intracellular" id="C00577" name="D-Glyceraldehyde"/>
            <species compartment="extracellular" id="CE00047" name="L-Lysine (E)"/>
            <species compartment="intracellular" id="C00575" name="3',5'-Cyclic AMP"/>
            <species compartment="intracellular" id="C00376" name="Retinal"/>
            <species compartment="intracellular" id="C00579" name="Dihydrolipoamide"/>
            <species compartment="extracellular" id="CE00041" name="L-Alanine (E)"/>
            <species compartment="intracellular" id="C04778" name="N1-(5-Phospho-alpha-D-ribosyl)-5,6-dimethylbenzimidazole"/>
            <species compartment="intracellular" id="C00378" name="Thiamin"/>
            <species compartment="intracellular" id="C01230" name="all-trans-Hexaprenyl diphosphate"/>
            <species compartment="intracellular" id="C04462" name="N-Succinyl-2-L-amino-6-oxoheptanedioate"/>
            <species compartment="extracellular" id="CE00042" name="Succinate (E)"/>
            <species compartment="intracellular" id="C00672" name="2-Deoxy-D-ribose 1-phosphate"/>
            <species compartment="intracellular" id="C00673" name="2-Deoxy-D-ribose 5-phosphate"/>
            <species compartment="extracellular" id="CE00188" name="L-Threonine (E)"/>
            <species compartment="intracellular" id="C03231" name="3-Methylglutaconyl-CoA"/>
            <species compartment="intracellular" id="C03232" name="3-Phosphonooxypyruvate"/>
            <species compartment="extracellular" id="CE00183" name="L-Valine (E)"/>
            <species compartment="extracellular" id="CE00719" name="Betaine (E)"/>
            <species compartment="extracellular" id="CE00282" name="Hydrogen (E)"/>
            <species compartment="extracellular" id="CE00698" name="Cl- (E)"/>
            <species compartment="intracellular" id="C01413" name="Cadmium"/>
            <species compartment="intracellular" id="C01134" name="Pantetheine 4'-phosphate"/>
            <species compartment="intracellular" id="C01213" name="(R)-2-Methyl-3-oxopropanoyl-CoA"/>
            <species compartment="intracellular" id="C04916" name="N-(5'-Phospho-D-1'-ribulosylformimino)-5-amino-1-(5''-phospho-D-"/>
            <species compartment="intracellular" id="C01929" name="L-Histidinal"/>
            <species compartment="extracellular" id="CE00294" name="Inosine (E)"/>
            <species compartment="intracellular" id="C16240" name="Apoprotein"/>
            <species compartment="extracellular" id="CE00881" name="Deoxycytidine (E)"/>
            <species compartment="intracellular" id="C01144" name="(S)-3-Hydroxybutanoyl-CoA"/>
            <species compartment="intracellular" id="C00380" name="Cytosine"/>
            <species compartment="intracellular" id="C00387" name="Guanosine"/>
            <species compartment="intracellular" id="C00385" name="Xanthine"/>
            <species compartment="extracellular" id="CE00299" name="Uridine (E)"/>
            <species compartment="intracellular" id="C01005" name="O-Phospho-L-serine"/>
            <species compartment="intracellular" id="C01330" name="Sodium"/>
            <species compartment="extracellular" id="CE00080" name="H+ (E)"/>
            <species compartment="extracellular" id="CE00082" name="L-Tyrosine (E)"/>
            <species compartment="intracellular" id="C04734" name="1-(5'-Phosphoribosyl)-5-formamido-4-imidazolecarboxamide"/>
            <species compartment="intracellular" id="C01118" name="O-Succinyl-L-homoserine"/>
            <species compartment="intracellular" id="C01944" name="Octanoyl-CoA"/>
            <species compartment="intracellular" id="C04732" name="4-(1-D-Ribitylamino)-5-amino-2,6-dihydroxypyrimidine"/>
            <species compartment="intracellular" id="C01801" name="Deoxyribose"/>
            <species compartment="intracellular" id="C04823" name="1-(5'-Phosphoribosyl)-5-amino-4-(N-succinocarboxamide)-imidazole"/>
            <species compartment="intracellular" id="C01344" name="dIDP"/>
            <species compartment="intracellular" id="C01024" name="Hydroxymethylbilane"/>
            <species compartment="extracellular" id="CE01330" name="Sodium (E)"/>
            <species compartment="intracellular" id="C01122" name="cis-2,3-Dehydroacyl-CoA"/>
            <species compartment="extracellular" id="CE00098" name="Oligopeptide (E)"/>
            <species compartment="extracellular" id="CE00097" name="L-Cysteine (E)"/>
            <species compartment="intracellular" id="C04216" name="all-trans-Heptaprenyl diphosphate"/>
            <species compartment="intracellular" id="C04217" name="all-trans-Pentaprenyl diphosphate"/>
            <species compartment="intracellular" id="C01931" name="L-Lysyl-tRNA"/>
            <species compartment="intracellular" id="C09332" name="Tetrahydrofolyl-[Glu](2)"/>
            <species compartment="intracellular" id="C01345" name="dITP"/>
            <species compartment="intracellular" id="C01346" name="dUDP"/>
            <species compartment="intracellular" id="C01172" name="beta-D-Glucose 6-phosphate"/>
            <species compartment="extracellular" id="CE00380" name="Cytosine (E)"/>
            <species compartment="intracellular" id="C01179" name="3-(4-Hydroxyphenyl)pyruvate"/>
            <species compartment="intracellular" id="C01033" name="2-Methylbutanoyl-CoA"/>
            <species compartment="intracellular" id="C01035" name="4-Guanidinobutanoate"/>
            <species compartment="intracellular" id="C02992" name="L-Threonyl-tRNA(Thr)"/>
            <species compartment="intracellular" id="C02163" name="L-Arginyl-tRNA(Arg)"/>
            <species compartment="extracellular" id="CE00242" name="Guanine (E)"/>
            <species compartment="intracellular" id="C05258" name="(S)-3-Hydroxyhexadecanoyl-CoA"/>
            <species compartment="extracellular" id="CE00244" name="Nitrate (E)"/>
            <species compartment="intracellular" id="C05259" name="3-Oxopalmitoyl-CoA"/>
            <species compartment="extracellular" id="CE00249" name="Hexadecanoic acid (E)"/>
            <species compartment="intracellular" id="C01962" name="Thiocysteine"/>
            <species compartment="intracellular" id="C02702" name="L-Prolyl-tRNA(Pro)"/>
            <species compartment="extracellular" id="CE00387" name="Guanosine (E)"/>
            <species compartment="intracellular" id="C01185" name="Nicotinate D-ribonucleotide"/>
            <species compartment="intracellular" id="C04807" name="2-Amino-7,8-dihydro-4-hydroxy-6-(diphosphooxymethyl)pteridine"/>
            <species compartment="intracellular" id="C01043" name="N-Carbamoylsarcosine"/>
            <species compartment="intracellular" id="C01182" name="D-Ribulose 1,5-bisphosphate"/>
            <species compartment="intracellular" id="C02988" name="L-Histidyl-tRNA(His)"/>
            <species compartment="extracellular" id="CE00256" name="(R)-Lactate (E)"/>
            <species compartment="intracellular" id="C05269" name="3-Oxohexanoyl-CoA"/>
            <species compartment="intracellular" id="C05268" name="(S)-Hydroxyhexanoyl-CoA"/>
            <species compartment="intracellular" id="C05267" name="3-Oxooctanoyl-CoA"/>
            <species compartment="intracellular" id="C02984" name="L-Aspartyl-tRNA(Asp)"/>
            <species compartment="intracellular" id="C01563" name="Carbamate"/>
            <species compartment="intracellular" id="C05266" name="(S)-Hydroxyoctanoyl-CoA"/>
            <species compartment="intracellular" id="C05265" name="3-Oxodecanoyl-CoA"/>
            <species compartment="intracellular" id="C05264" name="(S)-Hydroxydecanoyl-CoA"/>
            <species compartment="intracellular" id="C02987" name="L-Glutamyl-tRNA(Glu)"/>
            <species compartment="intracellular" id="C05263" name="3-Oxododecanoyl-CoA"/>
            <species compartment="intracellular" id="C05262" name="(S)-3-Hydroxydodecanoyl-CoA"/>
            <species compartment="intracellular" id="C05261" name="3-Oxotetradecanoyl-CoA"/>
            <species compartment="intracellular" id="C05260" name="(S)-3-Hydroxytetradecanoyl-CoA"/>
            <species compartment="intracellular" id="C90006" name="4-Ketofructose-1,6-bisphosphate"/>
            <species compartment="intracellular" id="C00791" name="Creatinine"/>
            <species compartment="intracellular" id="C01151" name="D-Ribose 1,5-bisphosphate"/>
            <species compartment="intracellular" id="C90004" name="Sodium (pmf associated)"/>
            <species compartment="intracellular" id="C01051" name="Uroporphyrinogen III"/>
            <species compartment="extracellular" id="CE00262" name="Hypoxanthine (E)"/>
            <species compartment="intracellular" id="C05430" name="zeta-Carotene"/>
            <species compartment="intracellular" id="C05431" name="Neurosporene"/>
            <species compartment="intracellular" id="C90000" name="H+ (pmf associated)"/>
            <species compartment="intracellular" id="C90001" name="Photon"/>
            <species compartment="intracellular" id="C05432" name="Lycopene"/>
            <species compartment="intracellular" id="C16237" name="Protein N6-(lipoyl)lysine"/>
            <species compartment="intracellular" id="C02972" name="Dihydrolipoylprotein"/>
            <species compartment="intracellular" id="C16238" name="Lipoyl-AMP"/>
            <species compartment="intracellular" id="C05435" name="gamma-Carotene"/>
            <species compartment="intracellular" id="CM00005" name="BM: Amino acids (OD ml)"/>
            <species compartment="intracellular" id="C16239" name="Lipoyl-[acp]"/>
            <species compartment="intracellular" id="CM00002" name="BM: S-layer glyco (OD ml)"/>
            <species compartment="intracellular" id="CM00009" name="BM: Lipids (OD ml)"/>
            <species compartment="extracellular" id="CE00266" name="Glycolaldehyde (E)"/>
            <species compartment="intracellular" id="CM00008" name="BM: Cofactors (OD ml)"/>
            <species compartment="intracellular" id="CM00007" name="BM: RNA (OD ml)"/>
            <species compartment="intracellular" id="CM00006" name="BM: DNA (OD ml)"/>
            <species compartment="intracellular" id="C05379" name="Oxalosuccinate"/>
            <species compartment="intracellular" id="CM00001" name="Biomass (OD ml)"/>
            <species compartment="intracellular" id="C90019" name="6-Deoxy-5-ketomannitol-1-phosphate"/>
            <species compartment="intracellular" id="C01165" name="L-Glutamate 5-semialdehyde"/>
            <species compartment="intracellular" id="C90017" name="Hydroxypyruvaldehyde 3-P"/>
            <species compartment="intracellular" id="C90018" name="Compound I"/>
            <species compartment="intracellular" id="C90015" name="Halocyanin (reduced)"/>
            <species compartment="intracellular" id="C90016" name="Isopentenyl phosphate"/>
            <species compartment="intracellular" id="C02191" name="Protoporphyrin"/>
            <species compartment="intracellular" id="C90014" name="Halocyanin (oxidized)"/>
            <species compartment="intracellular" id="C02291" name="L-Cystathionine"/>
            <species compartment="intracellular" id="C90011" name="Molybdenum cofactor"/>
            <species compartment="intracellular" id="C90012" name="MoCo dinucleotide (Guanine)"/>
            <species compartment="intracellular" id="C01300" name="2-Amino-4-hydroxy-6-hydroxymethyl-7,8-dihydropteridine"/>
            <species compartment="intracellular" id="C90010" name="Cyclic pyranopterin monophosphate"/>
            <species compartment="intracellular" id="C01832" name="Lauroyl-CoA"/>
            <species compartment="intracellular" id="C01304" name="2,5-Diamino-6-hydroxy-4-(5'-phosphoribosylamino)-pyrimidine"/>
            <species compartment="intracellular" id="C01302" name="1-(2-Carboxyphenylamino)-1'-deoxy-D-ribulose 5'-phosphate"/>
            <species compartment="extracellular" id="CE00378" name="Thiamin (E)"/>
            <species compartment="intracellular" id="C00787" name="tRNA(Tyr)"/>
            <species compartment="intracellular" id="CM00010" name="BM: Salts (OD ml)"/>
            <species compartment="intracellular" id="C02839" name="L-Tyrosyl-tRNA(Tyr)"/>
            <species compartment="intracellular" id="CM00012" name="BM: Energy (OD ml)"/>
            <species compartment="extracellular" id="CE00209" name="Oxalate (E)"/>
            <species compartment="intracellular" id="C00049" name="L-Aspartate"/>
            <species compartment="intracellular" id="C02463" name="Precorrin 2"/>
            <species compartment="intracellular" id="C00047" name="L-Lysine"/>
            <species compartment="intracellular" id="C00048" name="Glyoxylate"/>
            <species compartment="intracellular" id="C05778" name="Sirohydrochlorin"/>
            <species compartment="intracellular" id="C00183" name="L-Valine"/>
            <species compartment="intracellular" id="C00188" name="L-Threonine"/>
            <species compartment="intracellular" id="C05125" name="2-(alpha-Hydroxyethyl)thiamine diphosphate"/>
            <species compartment="intracellular" id="C00877" name="Crotonoyl-CoA"/>
            <species compartment="intracellular" id="C05773" name="Cobyrinate"/>
            <species compartment="intracellular" id="C05414" name="Phytofluene"/>
            <species compartment="intracellular" id="C01079" name="Protoporphyrinogen IX"/>
            <species compartment="intracellular" id="C05413" name="Phytoene"/>
            <species compartment="intracellular" id="C05771" name="1-Aminopropan-2-ol"/>
            <species compartment="intracellular" id="C01077" name="O-Acetyl-L-homoserine"/>
            <species compartment="intracellular" id="C03722" name="Pyridine-2,3-dicarboxylate"/>
            <species compartment="intracellular" id="C05776" name="Vitamin B12"/>
            <species compartment="intracellular" id="C00979" name="O-Acetyl-L-serine"/>
            <species compartment="intracellular" id="C05775" name="alpha-Ribazole"/>
            <species compartment="extracellular" id="CE00407" name="L-Isoleucine (E)"/>
            <species compartment="intracellular" id="C00044" name="GTP"/>
            <species compartment="intracellular" id="C02741" name="Phosphoribosyl-AMP"/>
            <species compartment="intracellular" id="C00042" name="Succinate"/>
            <species compartment="intracellular" id="C06032" name="D-erythro-3-Methylmalate"/>
            <species compartment="intracellular" id="C00041" name="L-Alanine"/>
            <species compartment="intracellular" id="C05512" name="Deoxyinosine"/>
            <species compartment="intracellular" id="C05840" name="Iminoaspartate"/>
            <species compartment="intracellular" id="C02554" name="L-Valyl-tRNA(Val)"/>
            <species compartment="intracellular" id="C02553" name="L-Seryl-tRNA(Ser)"/>
            <species compartment="intracellular" id="C05841" name="Nicotinate D-ribonucleoside"/>
            <species compartment="extracellular" id="CE06510" name="Adenosine-GDP-Cobinamide (E)"/>
            <species compartment="intracellular" id="C05528" name="3-Sulfopyruvate"/>
            <species compartment="intracellular" id="C00058" name="Formate"/>
            <species compartment="intracellular" id="C00059" name="Sulfate"/>
            <species compartment="extracellular" id="CE00212" name="Adenosine (E)"/>
            <species compartment="intracellular" id="C00194" name="Cobamide coenzyme"/>
            <species compartment="intracellular" id="C00864" name="Pantothenate"/>
            <species compartment="intracellular" id="C03516" name="Magnesium protoporphyrin"/>
            <species compartment="extracellular" id="CE00214" name="Thymidine (E)"/>
            <species compartment="intracellular" id="C05983" name="Propinol adenylate"/>
            <species compartment="intracellular" id="C00197" name="3-Phospho-D-glycerate"/>
            <species compartment="intracellular" id="C05427" name="Phytyl diphosphate"/>
            <species compartment="intracellular" id="C00198" name="D-Glucono-1,5-lactone"/>
            <species compartment="intracellular" id="C04272" name="(R)-2,3-Dihydroxy-3-methylbutanoate"/>
            <species compartment="intracellular" id="C05116" name="3-Hydroxybutanoyl-CoA"/>
            <species compartment="intracellular" id="C00199" name="D-Ribulose 5-phosphate"/>
            <species compartment="intracellular" id="C03512" name="L-Tryptophanyl-tRNA(Trp)"/>
            <species compartment="intracellular" id="C05119" name="S-(3-Methylbutanoyl)-dihydrolipoamide"/>
            <species compartment="intracellular" id="C03511" name="L-Phenylalanyl-tRNA(Phe)"/>
            <species compartment="intracellular" id="C05118" name="S-(2-Methylbutanoyl)-dihydrolipoamide"/>
            <species compartment="extracellular" id="CE06697" name="Arsenite (E)"/>
            <species compartment="intracellular" id="C00860" name="L-Histidinol"/>
            <species compartment="intracellular" id="C01086" name="(3R)-3-Hydroxyacyl-CoA"/>
            <species compartment="intracellular" id="C05643" name="6-Hydroxymelatonin"/>
            <species compartment="intracellular" id="C00055" name="CMP"/>
            <species compartment="intracellular" id="C01081" name="Thiamin monophosphate"/>
            <species compartment="intracellular" id="C00054" name="Adenosine 3',5'-bisphosphate"/>
            <species compartment="intracellular" id="C00966" name="2-Dehydropantoate"/>
            <species compartment="extracellular" id="CE00559" name="Deoxyadenosine (E)"/>
            <species compartment="intracellular" id="C01083" name="alpha,alpha-Trehalose"/>
            <species compartment="intracellular" id="C00051" name="Glutathione"/>
            <species compartment="intracellular" id="C00053" name="3'-Phosphoadenylyl sulfate"/>
            <species compartment="intracellular" id="C00052" name="UDP-D-galactose"/>
            <species compartment="intracellular" id="C00027" name="H2O2"/>
            <species compartment="intracellular" id="C03406" name="N-(L-Arginino)succinate"/>
            <species compartment="intracellular" id="C00025" name="L-Glutamate"/>
            <species compartment="intracellular" id="C00026" name="2-Oxoglutarate"/>
            <species compartment="intracellular" id="C02939" name="3-Methylbutanoyl-CoA"/>
            <species compartment="intracellular" id="C00751" name="Squalene"/>
            <species compartment="extracellular" id="CE00327" name="L-Citrulline (E)"/>
            <species compartment="intracellular" id="C11355" name="4-amino-4-deoxychorismate"/>
            <species compartment="intracellular" id="C00029" name="UDPglucose"/>
            <species compartment="intracellular" id="C04144" name="Tetrahydropteroyltri-L-glutamate"/>
            <species compartment="intracellular" id="C04146" name="all-trans-Octaprenyl diphosphate"/>
            <species compartment="intracellular" id="C03506" name="Indoleglycerol phosphate"/>
            <species compartment="intracellular" id="C00894" name="Propenoyl-CoA"/>
            <species compartment="intracellular" id="C05752" name="Octanoyl-[acp]"/>
            <species compartment="intracellular" id="C00020" name="AMP"/>
            <species compartment="intracellular" id="C06010" name="(S)-2-Acetolactate"/>
            <species compartment="intracellular" id="C02051" name="Lipoylprotein"/>
            <species compartment="extracellular" id="CE00526" name="Deoxyuridine (E)"/>
            <species compartment="intracellular" id="C01094" name="D-Fructose 1-phosphate"/>
            <species compartment="intracellular" id="C00024" name="Acetyl-CoA"/>
            <species compartment="intracellular" id="C00023" name="Iron"/>
            <species compartment="intracellular" id="C00022" name="Pyruvate"/>
            <species compartment="intracellular" id="C00021" name="S-Adenosyl-L-homocysteine"/>
            <species compartment="intracellular" id="C00954" name="Indole-3-acetate"/>
            <species compartment="intracellular" id="C05668" name="3-Hydroxypropionyl-CoA"/>
            <species compartment="intracellular" id="C00036" name="Oxaloacetate"/>
            <species compartment="intracellular" id="C00037" name="Glycine"/>
            <species compartment="intracellular" id="C00038" name="Zinc"/>
            <species compartment="intracellular" id="C02737" name="Phosphatidylserine"/>
            <species compartment="extracellular" id="CE00238" name="Potassium (E)"/>
            <species compartment="intracellular" id="C00748" name="Siroheme"/>
            <species compartment="intracellular" id="C04294" name="5-(2-Hydroxyethyl)-4-methylthiazole"/>
            <species compartment="intracellular" id="C02739" name="Phosphoribosyl-ATP"/>
            <species compartment="intracellular" id="C00886" name="L-Alanyl-tRNA"/>
            <species compartment="intracellular" id="C00885" name="Isochorismate"/>
            <species compartment="intracellular" id="C02353" name="2',3'-Cyclic AMP"/>
            <species compartment="intracellular" id="C02047" name="L-Leucyl-tRNA"/>
            <species compartment="intracellular" id="C06006" name="(S)-2-Aceto-2-hydroxybutanoate"/>
            <species compartment="intracellular" id="C06007" name="(R)-2,3-Dihydroxy-3-methylpentanoate"/>
            <species compartment="intracellular" id="C00881" name="Deoxycytidine"/>
            <species compartment="intracellular" id="C00882" name="Dephospho-CoA"/>
            <species compartment="intracellular" id="C06008" name="(3R)-3-Methyl-2-oxopentanoic acid"/>
            <species compartment="intracellular" id="C06001" name="(S)-3-Hydroxyisobutyrate"/>
            <species compartment="intracellular" id="C06002" name="(S)-Methylmalonate semialdehyde"/>
            <species compartment="intracellular" id="C00031" name="D-Glucose"/>
            <species compartment="intracellular" id="C06000" name="(S)-3-Hydroxyisobutyryl-CoA"/>
            <species compartment="intracellular" id="C06148" name="2,5-Diamino-6-(5'-triphosphoryl-3',4'-trihydroxy-2'-oxopentyl)-"/>
            <species compartment="intracellular" id="C00033" name="Acetate"/>
            <species compartment="intracellular" id="C02730" name="2-Succinylbenzoate"/>
            <species compartment="intracellular" id="C00035" name="GDP"/>
            <species compartment="intracellular" id="C00944" name="3-Dehydroquinate"/>
            <species compartment="intracellular" id="C00034" name="Manganese"/>
            <species compartment="extracellular" id="CE00330" name="Deoxyguanosine (E)"/>
            <species compartment="intracellular" id="C00141" name="3-Methyl-2-oxobutanoic acid"/>
            <species compartment="intracellular" id="C00144" name="GMP"/>
            <species compartment="intracellular" id="C00143" name="5,10-Methylenetetrahydrofolate"/>
            <species compartment="intracellular" id="C04122" name="D-1-Aminopropan-2-ol O-phosphate"/>
            <species compartment="intracellular" id="C00288" name="HCO3-"/>
            <species compartment="extracellular" id="CE00305" name="Magnesium (E)"/>
            <species compartment="intracellular" id="C02226" name="2-Methylmaleate"/>
            <species compartment="intracellular" id="C00286" name="dGTP"/>
            <species compartment="intracellular" id="C01762" name="Xanthosine"/>
            <species compartment="intracellular" id="C00283" name="Hydrogen sulfide"/>
            <species compartment="intracellular" id="C00282" name="Hydrogen"/>
            <species compartment="intracellular" id="C02505" name="2-Phenylacetamide"/>
            <species compartment="intracellular" id="C02504" name="2-Isopropylmalate"/>
            <species compartment="intracellular" id="C00087" name="Sulfur"/>
            <species compartment="intracellular" id="C00088" name="Nitrite"/>
            <species compartment="intracellular" id="C00085" name="D-Fructose 6-phosphate"/>
            <species compartment="intracellular" id="C00086" name="Urea"/>
            <species compartment="intracellular" id="C00084" name="Acetaldehyde"/>
            <species compartment="intracellular" id="C00081" name="ITP"/>
            <species compartment="intracellular" id="C00148" name="L-Proline"/>
            <species compartment="intracellular" id="C00149" name="(S)-Malate"/>
            <species compartment="intracellular" id="C00082" name="L-Tyrosine"/>
            <species compartment="intracellular" id="C00147" name="Adenine"/>
            <species compartment="intracellular" id="C00080" name="H+"/>
            <species compartment="intracellular" id="C00150" name="Molybdenum"/>
            <species compartment="intracellular" id="C01650" name="tRNA(Ser)"/>
            <species compartment="intracellular" id="C00152" name="L-Asparagine"/>
            <species compartment="intracellular" id="C01652" name="tRNA(Trp)"/>
            <species compartment="intracellular" id="C02376" name="5-Methylcytosine"/>
            <species compartment="intracellular" id="C01651" name="tRNA(Thr)"/>
            <species compartment="intracellular" id="C00154" name="Palmitoyl-CoA"/>
            <species compartment="intracellular" id="C04133" name="N-Acetyl-L-glutamate 5-phosphate"/>
            <species compartment="intracellular" id="C00155" name="L-Homocysteine"/>
            <species compartment="intracellular" id="C00297" name="Sulfide"/>
            <species compartment="intracellular" id="C00826" name="L-Arogenate"/>
            <species compartment="intracellular" id="C00299" name="Uridine"/>
            <species compartment="intracellular" id="C00828" name="Menaquinone"/>
            <species compartment="intracellular" id="C00725" name="Lipoate"/>
            <species compartment="extracellular" id="CE01413" name="Cadmium (E)"/>
            <species compartment="intracellular" id="C04236" name="3-Carboxy-4-methyl-2-oxopentanoate"/>
            <species compartment="intracellular" id="C00295" name="Orotate"/>
            <species compartment="intracellular" id="C00294" name="Inosine"/>
            <species compartment="intracellular" id="C00098" name="Oligopeptide"/>
            <species compartment="intracellular" id="C00099" name="beta-Alanine"/>
            <species compartment="intracellular" id="C00094" name="Sulfite"/>
            <species compartment="intracellular" id="C00095" name="D-Fructose"/>
            <species compartment="intracellular" id="C00097" name="L-Cysteine"/>
            <species compartment="intracellular" id="C00091" name="Succinyl-CoA"/>
            <species compartment="intracellular" id="C00158" name="Citrate"/>
            <species compartment="intracellular" id="C02612" name="(R)-2-Methylmalate"/>
            <species compartment="intracellular" id="C00159" name="D-Mannose"/>
            <species compartment="intracellular" id="C01653" name="tRNA(Val)"/>
            <species compartment="intracellular" id="C00167" name="UDPglucuronate"/>
            <species compartment="intracellular" id="C03090" name="5-Phosphoribosylamine"/>
            <species compartment="intracellular" id="C00857" name="Deamino-NAD+"/>
            <species compartment="intracellular" id="C00166" name="Phenylpyruvate"/>
            <species compartment="intracellular" id="C00164" name="Acetoacetate"/>
            <species compartment="intracellular" id="C05993" name="Acetyl adenylate"/>
            <species compartment="intracellular" id="C00163" name="Propanoate"/>
            <species compartment="intracellular" id="C01641" name="tRNA(Glu)"/>
            <species compartment="intracellular" id="C01640" name="tRNA(Gln)"/>
            <species compartment="intracellular" id="C00719" name="Betaine"/>
            <species compartment="intracellular" id="C03741" name="(S)-4-Amino-5-oxopentanoate"/>
            <species compartment="intracellular" id="C00262" name="Hypoxanthine"/>
            <species compartment="intracellular" id="C00266" name="Glycolaldehyde"/>
            <species compartment="intracellular" id="C00264" name="3-Oxoacyl-CoA"/>
            <species compartment="intracellular" id="C00263" name="L-Homoserine"/>
            <species compartment="intracellular" id="C00063" name="CTP"/>
            <species compartment="intracellular" id="C00269" name="CDPdiacylglycerol"/>
            <species compartment="intracellular" id="C00064" name="L-Glutamine"/>
            <species compartment="intracellular" id="C00267" name="alpha-D-Glucose"/>
            <species compartment="intracellular" id="C00061" name="FMN"/>
            <species compartment="intracellular" id="C00062" name="L-Arginine"/>
            <species compartment="intracellular" id="C02094" name="beta-Carotene"/>
            <species compartment="intracellular" id="C00068" name="Thiamin diphosphate"/>
            <species compartment="intracellular" id="C00065" name="L-Serine"/>
            <species compartment="intracellular" id="C01644" name="tRNA(Ile)"/>
            <species compartment="intracellular" id="C01645" name="tRNA(Leu)"/>
            <species compartment="intracellular" id="C01642" name="tRNA(Gly)"/>
            <species compartment="intracellular" id="C01643" name="tRNA(His)"/>
            <species compartment="intracellular" id="C02097" name="dTDPgalactose"/>
            <species compartment="intracellular" id="C01648" name="tRNA(Phe)"/>
            <species compartment="intracellular" id="C01649" name="tRNA(Pro)"/>
            <species compartment="intracellular" id="C00168" name="Hydroxypyruvate"/>
            <species compartment="intracellular" id="C05998" name="3-Hydroxyisovaleryl-CoA"/>
            <species compartment="intracellular" id="C01646" name="tRNA(Lys)"/>
            <species compartment="intracellular" id="C01647" name="tRNA(Met)"/>
            <species compartment="intracellular" id="C00169" name="Carbamoyl phosphate"/>
            <species compartment="intracellular" id="C00704" name="O2.-"/>
            <species compartment="intracellular" id="C00175" name="Cobalt"/>
            <species compartment="intracellular" id="C00705" name="dCDP"/>
            <species compartment="intracellular" id="C02631" name="2-Isopropylmaleate"/>
            <species compartment="intracellular" id="C00178" name="Thymine"/>
            <species compartment="intracellular" id="C03892" name="Phosphatidylglycerophosphate"/>
            <species compartment="intracellular" id="C00842" name="dTDPglucose"/>
            <species compartment="intracellular" id="C00275" name="D-Mannose 6-phosphate"/>
            <species compartment="intracellular" id="C01639" name="tRNA(Cys)"/>
            <species compartment="intracellular" id="C00073" name="L-Methionine"/>
            <species compartment="intracellular" id="C00074" name="Phosphoenolpyruvate"/>
            <species compartment="extracellular" id="CE05776" name="Vitamin B12 (E)"/>
            <species compartment="intracellular" id="C00075" name="UTP"/>
            <species compartment="intracellular" id="C00077" name="L-Ornithine"/>
            <species compartment="intracellular" id="C00078" name="L-Tryptophan"/>
            <species compartment="intracellular" id="C00988" name="2-Phosphoglycolate"/>
            <species compartment="intracellular" id="C00079" name="L-Phenylalanine"/>
            <species compartment="intracellular" id="C04051" name="5-Amino-4-imidazolecarboxyamide"/>
            <species compartment="intracellular" id="C02637" name="3-Dehydroshikimate"/>
            <species compartment="intracellular" id="C00179" name="Agmatine"/>
            <species compartment="intracellular" id="C01635" name="tRNA(Ala)"/>
            <species compartment="extracellular" id="CE00475" name="Cytidine (E)"/>
            <species compartment="intracellular" id="C01636" name="tRNA(Arg)"/>
            <species compartment="intracellular" id="C00070" name="Copper"/>
            <species compartment="intracellular" id="C01637" name="tRNA(Asn)"/>
            <species compartment="intracellular" id="C01638" name="tRNA(Asp)"/>
        </listOfSpecies>
        <listOfReactions>
            <reaction id="R02731" name="D-Fructose-2,6-bisphosphate 2-phosphohydrolase" reversible="false">
                <listOfReactants>
                    <speciesReference species="C00665" stoichiometry="1"/>
                    <speciesReference species="C00001" stoichiometry="1"/>
                </listOfReactants>
                <listOfProducts>
                    <speciesReference species="C00009" stoichiometry="1"/>
                    <speciesReference species="C00085" stoichiometry="1"/>
                </listOfProducts>
            </reaction>
            <reaction id="R02735" name="LL-2,6-Diaminoheptanedioate 2-epimerase" reversible="true">
                <listOfReactants>
                    <speciesReference species="C00666" stoichiometry="1"/>
                </listOfReactants>
                <listOfProducts>
                    <speciesReference species="C00680" stoichiometry="1"/>
                </listOfProducts>
            </reaction>
            <reaction id="R02734" name="N-Succinyl-LL-2,6-diaminoheptanedioate amidohydrolase" reversible="true">
                <listOfReactants>
                    <speciesReference species="C04421" stoichiometry="1"/>
                    <speciesReference species="C00001" stoichiometry="1"/>
                </listOfReactants>
                <listOfProducts>
                    <speciesReference species="C00042" stoichiometry="1"/>
                    <speciesReference species="C00666" stoichiometry="1"/>
                </listOfProducts>
            </reaction>
            <reaction id="R02737" name="2.4.1.15" reversible="false">
                <listOfReactants>
                    <speciesReference species="C00029" stoichiometry="1"/>
                    <speciesReference species="C00668" stoichiometry="1"/>
                </listOfReactants>
                <listOfProducts>
                    <speciesReference species="C00015" stoichiometry="1"/>
                    <speciesReference species="C00689" stoichiometry="1"/>
                    <speciesReference species="C00080" stoichiometry="1"/>
                </listOfProducts>
            </reaction>
            <reaction id="R02739" name="alpha-D-Glucose 6-phosphate ketol-isomerase" reversible="true">
                <listOfReactants>
                    <speciesReference species="C00668" stoichiometry="1"/>
                </listOfReactants>
                <listOfProducts>
                    <speciesReference species="C01172" stoichiometry="1"/>
                </listOfProducts>
            </reaction>
            <reaction id="R00782" name="4.4.1.1; 4.4.1.8" reversible="false">
                <listOfReactants>
                    <speciesReference species="C00097" stoichiometry="1"/>
                    <speciesReference species="C00001" stoichiometry="1"/>
                </listOfReactants>
                <listOfProducts>
                    <speciesReference species="C00283" stoichiometry="1"/>
                    <speciesReference species="C00022" stoichiometry="1"/>
                    <speciesReference species="C00014" stoichiometry="1"/>
                    <speciesReference species="C00080" stoichiometry="2"/>
                </listOfProducts>
            </reaction>
            <reaction id="R02740" name="alpha-D-Glucose 6-phosphate ketol-isomerase" reversible="true">
                <listOfReactants>
                    <speciesReference species="C00668" stoichiometry="1"/>
                </listOfReactants>
                <listOfProducts>
                    <speciesReference species="C00085" stoichiometry="1"/>
                </listOfProducts>
            </reaction>
            <reaction id="R03877" name="6.6.1.1" reversible="true">
                <listOfReactants>
                    <speciesReference species="C00002" stoichiometry="1"/>
                    <speciesReference species="C02191" stoichiometry="1"/>
                    <speciesReference species="C00305" stoichiometry="1"/>
                    <speciesReference species="C00001" stoichiometry="1"/>
                </listOfReactants>
                <listOfProducts>
                    <speciesReference species="C00008" stoichiometry="1"/>
                    <speciesReference species="C00009" stoichiometry="1"/>
                    <speciesReference species="C03516" stoichiometry="1"/>
                    <speciesReference species="C00080" stoichiometry="3"/>
                </listOfProducts>
            </reaction>
            <reaction id="R02748" name="2.4.2.4" reversible="false">
                <listOfReactants>
                    <speciesReference species="C05512" stoichiometry="1"/>
                    <speciesReference species="C00009" stoichiometry="1"/>
                </listOfReactants>
                <listOfProducts>
                    <speciesReference species="C00262" stoichiometry="1"/>
                    <speciesReference species="C00672" stoichiometry="1"/>
                </listOfProducts>
            </reaction>
            <reaction id="R07771" name="2.7.7.63" reversible="false">
                <listOfReactants>
                    <speciesReference species="C16238" stoichiometry="1"/>
                    <speciesReference species="C16240" stoichiometry="1"/>
                </listOfReactants>
                <listOfProducts>
                    <speciesReference species="C16237" stoichiometry="1"/>
                    <speciesReference species="C00020" stoichiometry="1"/>
                    <speciesReference species="C00080" stoichiometry="1"/>
                </listOfProducts>
            </reaction>
            <reaction id="R02340" name="Indole hydro-lyase (adding indoleglycerol-phosphate)" reversible="true">
                <listOfReactants>
                    <speciesReference species="C00463" stoichiometry="1"/>
                    <speciesReference species="C00118" stoichiometry="1"/>
                </listOfReactants>
                <listOfProducts>
                    <speciesReference species="C03506" stoichiometry="1"/>
                </listOfProducts>
            </reaction>
            <reaction id="R07770" name="2.7.7.63" reversible="false">
                <listOfReactants>
                    <speciesReference species="C00002" stoichiometry="1"/>
                    <speciesReference species="C00725" stoichiometry="1"/>
                </listOfReactants>
                <listOfProducts>
                    <speciesReference species="C00013" stoichiometry="1"/>
                    <speciesReference species="C16238" stoichiometry="1"/>
                </listOfProducts>
            </reaction>
            <reaction id="R02749" name="5.4.2.7" reversible="true">
                <listOfReactants>
                    <speciesReference species="C00672" stoichiometry="1"/>
                </listOfReactants>
                <listOfProducts>
                    <speciesReference species="C00673" stoichiometry="1"/>
                </listOfProducts>
            </reaction>
            <reaction id="R00783" name="Ferrocytochrome-c:oxygen oxidoreductase" reversible="false">
                <listOfReactants>
                    <speciesReference species="C00088" stoichiometry="1"/>
                    <speciesReference species="C00126" stoichiometry="1"/>
                    <speciesReference species="C00080" stoichiometry="1"/>
                </listOfReactants>
                <listOfProducts>
                    <speciesReference species="C00533" stoichiometry="1"/>
                    <speciesReference species="C00001" stoichiometry="1"/>
                    <speciesReference species="C00125" stoichiometry="1"/>
                </listOfProducts>
            </reaction>
            <reaction id="R00790" name="Ammonia:ferredoxin oxidoreductase" reversible="false">
                <listOfReactants>
                    <speciesReference species="C00088" stoichiometry="1"/>
                    <speciesReference species="C00138" stoichiometry="6"/>
                    <speciesReference species="C00080" stoichiometry="1"/>
                </listOfReactants>
                <listOfProducts>
                    <speciesReference species="C00014" stoichiometry="1"/>
                    <speciesReference species="C00001" stoichiometry="2"/>
                    <speciesReference species="C00139" stoichiometry="6"/>
                </listOfProducts>
            </reaction>
            <reaction id="R02750" name="2.7.1.15" reversible="false">
                <listOfReactants>
                    <speciesReference species="C01801" stoichiometry="1"/>
                    <speciesReference species="C00002" stoichiometry="1"/>
                </listOfReactants>
                <listOfProducts>
                    <speciesReference species="C00673" stoichiometry="1"/>
                    <speciesReference species="C00008" stoichiometry="1"/>
                    <speciesReference species="C00080" stoichiometry="1"/>
                </listOfProducts>
            </reaction>
            <reaction id="R07768" name="2.8.1.8" reversible="false">
                <listOfReactants>
                    <speciesReference species="C05752" stoichiometry="1"/>
                    <speciesReference species="C00087" stoichiometry="2"/>
                    <speciesReference species="C00019" stoichiometry="2"/>
                </listOfReactants>
                <listOfProducts>
                    <speciesReference species="C16239" stoichiometry="1"/>
                    <speciesReference species="C00073" stoichiometry="2"/>
                    <speciesReference species="C05198" stoichiometry="2"/>
                </listOfProducts>
            </reaction>
            <reaction id="R07769" name="2.3.1.181" reversible="false">
                <listOfReactants>
                    <speciesReference species="C16239" stoichiometry="1"/>
                    <speciesReference species="C16240" stoichiometry="1"/>
                </listOfReactants>
                <listOfProducts>
                    <speciesReference species="C16237" stoichiometry="1"/>
                    <speciesReference species="C00229" stoichiometry="1"/>
                </listOfProducts>
            </reaction>
            <reaction id="R05815" name="6.3.1.-" reversible="true">
                <listOfReactants>
                    <speciesReference species="C05773" stoichiometry="1"/>
                    <speciesReference species="C00064" stoichiometry="2"/>
                    <speciesReference species="C00002" stoichiometry="2"/>
                    <speciesReference species="C00001" stoichiometry="2"/>
                </listOfReactants>
                <listOfProducts>
                    <speciesReference species="C06504" stoichiometry="1"/>
                    <speciesReference species="C00025" stoichiometry="2"/>
                    <speciesReference species="C00008" stoichiometry="2"/>
                    <speciesReference species="C00009" stoichiometry="2"/>
                    <speciesReference species="C00080" stoichiometry="2"/>
                </listOfProducts>
            </reaction>
            <reaction id="R05814" name="5.4.1.2" reversible="true">
                <listOfReactants>
                    <speciesReference species="C11545" stoichiometry="1"/>
                </listOfReactants>
                <listOfProducts>
                    <speciesReference species="C05773" stoichiometry="1"/>
                </listOfProducts>
            </reaction>
            <reaction id="R05811" name="2.1.1.-" reversible="true">
                <listOfReactants>
                    <speciesReference species="C11541" stoichiometry="1"/>
                    <speciesReference species="C00019" stoichiometry="1"/>
                    <speciesReference species="C00001" stoichiometry="1"/>
                </listOfReactants>
                <listOfProducts>
                    <speciesReference species="C11542" stoichiometry="1"/>
                    <speciesReference species="C00021" stoichiometry="1"/>
                    <speciesReference species="C00084" stoichiometry="1"/>
                    <speciesReference species="C00080" stoichiometry="2"/>
                </listOfProducts>
            </reaction>
            <reaction id="R05810" name="2.1.1.133" reversible="true">
                <listOfReactants>
                    <speciesReference species="C11540" stoichiometry="1"/>
                    <speciesReference species="C00019" stoichiometry="1"/>
                </listOfReactants>
                <listOfProducts>
                    <speciesReference species="C11541" stoichiometry="1"/>
                    <speciesReference species="C00021" stoichiometry="1"/>
                </listOfProducts>
            </reaction>
            <reaction id="R05813" name="2.1.1.132" reversible="true">
                <listOfReactants>
                    <speciesReference species="C11543" stoichiometry="1"/>
                    <speciesReference species="C00019" stoichiometry="2"/>
                </listOfReactants>
                <listOfProducts>
                    <speciesReference species="C11545" stoichiometry="1"/>
                    <speciesReference species="C00021" stoichiometry="2"/>
                    <speciesReference species="C00011" stoichiometry="1"/>
                    <speciesReference species="C00080" stoichiometry="1"/>
                </listOfProducts>
            </reaction>
            <reaction id="R05812" name="1.3.1.54" reversible="true">
                <listOfReactants>
                    <speciesReference species="C11542" stoichiometry="1"/>
                    <speciesReference species="C00005" stoichiometry="1"/>
                    <speciesReference species="C00080" stoichiometry="1"/>
                </listOfReactants>
                <listOfProducts>
                    <speciesReference species="C11543" stoichiometry="1"/>
                    <speciesReference species="C00006" stoichiometry="1"/>
                </listOfProducts>
            </reaction>
            <reaction id="R00754" name="Ethanol:NAD+ oxidoreductase" reversible="true">
                <listOfReactants>
                    <speciesReference species="C00469" stoichiometry="1"/>
                    <speciesReference species="C00003" stoichiometry="1"/>
                </listOfReactants>
                <listOfProducts>
                    <speciesReference species="C00084" stoichiometry="1"/>
                    <speciesReference species="C00004" stoichiometry="1"/>
                    <speciesReference species="C00080" stoichiometry="1"/>
                </listOfProducts>
            </reaction>
            <reaction id="R05617" name="2.5.1.-" reversible="false">
                <listOfReactants>
                    <speciesReference species="C03657" stoichiometry="1"/>
                    <speciesReference species="C04146" stoichiometry="1"/>
                </listOfReactants>
                <listOfProducts>
                    <speciesReference species="C05818" stoichiometry="1"/>
                    <speciesReference species="C00013" stoichiometry="1"/>
                    <speciesReference species="C00011" stoichiometry="1"/>
                    <speciesReference species="C00080" stoichiometry="2"/>
                </listOfProducts>
            </reaction>
            <reaction id="R05612" name="2.5.1.30" reversible="false">
                <listOfReactants>
                    <speciesReference species="C01230" stoichiometry="1"/>
                    <speciesReference species="C00129" stoichiometry="1"/>
                </listOfReactants>
                <listOfProducts>
                    <speciesReference species="C04216" stoichiometry="1"/>
                    <speciesReference species="C00013" stoichiometry="1"/>
                    <speciesReference species="C00080" stoichiometry="1"/>
                </listOfProducts>
            </reaction>
            <reaction id="R01899" name="Isocitrate:NADP+ oxidoreductase (decarboxylating)" reversible="true">
                <listOfReactants>
                    <speciesReference species="C00311" stoichiometry="1"/>
                    <speciesReference species="C00006" stoichiometry="1"/>
                </listOfReactants>
                <listOfProducts>
                    <speciesReference species="C05379" stoichiometry="1"/>
                    <speciesReference species="C00005" stoichiometry="1"/>
                    <speciesReference species="C00080" stoichiometry="1"/>
                </listOfProducts>
            </reaction>
            <reaction id="R05613" name="2.5.1.33" reversible="false">
                <listOfReactants>
                    <speciesReference species="C04217" stoichiometry="1"/>
                    <speciesReference species="C00129" stoichiometry="1"/>
                </listOfReactants>
                <listOfProducts>
                    <speciesReference species="C01230" stoichiometry="1"/>
                    <speciesReference species="C00013" stoichiometry="1"/>
                    <speciesReference species="C00080" stoichiometry="1"/>
                </listOfProducts>
            </reaction>
            <reaction id="R00369" name="L-Alanine:glyoxylate aminotransferase" reversible="false">
                <listOfReactants>
                    <speciesReference species="C00041" stoichiometry="1"/>
                    <speciesReference species="C00048" stoichiometry="1"/>
                </listOfReactants>
                <listOfProducts>
                    <speciesReference species="C00022" stoichiometry="1"/>
                    <speciesReference species="C00037" stoichiometry="1"/>
                </listOfProducts>
            </reaction>
            <reaction id="R05611" name="2.5.1.11" reversible="false">
                <listOfReactants>
                    <speciesReference species="C04216" stoichiometry="1"/>
                    <speciesReference species="C00129" stoichiometry="1"/>
                </listOfReactants>
                <listOfProducts>
                    <speciesReference species="C04146" stoichiometry="1"/>
                    <speciesReference species="C00013" stoichiometry="1"/>
                    <speciesReference species="C00080" stoichiometry="1"/>
                </listOfProducts>
            </reaction>
            <reaction id="R00362" name="Citrate oxaloacetate-lyase ((pro-3S)-CH2COO- --&gt;acetate)" reversible="false">
                <listOfReactants>
                    <speciesReference species="C00158" stoichiometry="1"/>
                </listOfReactants>
                <listOfProducts>
                    <speciesReference species="C00033" stoichiometry="1"/>
                    <speciesReference species="C00036" stoichiometry="1"/>
                </listOfProducts>
            </reaction>
            <reaction id="R03896" name="LeuC/D" reversible="false">
                <listOfReactants>
                    <speciesReference species="C02612" stoichiometry="1"/>
                </listOfReactants>
                <listOfProducts>
                    <speciesReference species="C02226" stoichiometry="1"/>
                    <speciesReference species="C00001" stoichiometry="1"/>
                </listOfProducts>
            </reaction>
            <reaction id="R02765" name="(R)-2-Methyl-3-oxopropanoyl-CoA 2-epimerase" reversible="true">
                <listOfReactants>
                    <speciesReference species="C00683" stoichiometry="1"/>
                </listOfReactants>
                <listOfProducts>
                    <speciesReference species="C01213" stoichiometry="1"/>
                </listOfProducts>
            </reaction>
            <reaction id="R03898" name="LeuC/D" reversible="false">
                <listOfReactants>
                    <speciesReference species="C02226" stoichiometry="1"/>
                    <speciesReference species="C00001" stoichiometry="1"/>
                </listOfReactants>
                <listOfProducts>
                    <speciesReference species="C06032" stoichiometry="1"/>
                </listOfProducts>
            </reaction>
            <reaction id="R05809" name="2.1.1.131" reversible="true">
                <listOfReactants>
                    <speciesReference species="C11539" stoichiometry="1"/>
                    <speciesReference species="C00019" stoichiometry="1"/>
                </listOfReactants>
                <listOfProducts>
                    <speciesReference species="C11540" stoichiometry="1"/>
                    <speciesReference species="C00021" stoichiometry="1"/>
                </listOfProducts>
            </reaction>
            <reaction id="R00768" name="L-Glutamine:D-fructose-6-phosphate aminotransferase (hexose" reversible="false">
                <listOfReactants>
                    <speciesReference species="C00064" stoichiometry="1"/>
                    <speciesReference species="C00085" stoichiometry="1"/>
                </listOfReactants>
                <listOfProducts>
                    <speciesReference species="C00025" stoichiometry="1"/>
                    <speciesReference species="C00352" stoichiometry="1"/>
                    <speciesReference species="C00080" stoichiometry="1"/>
                </listOfProducts>
            </reaction>
            <reaction id="R05808" name="2.1.1.130" reversible="true">
                <listOfReactants>
                    <speciesReference species="C11538" stoichiometry="1"/>
                    <speciesReference species="C00019" stoichiometry="1"/>
                    <speciesReference species="C00080" stoichiometry="1"/>
                </listOfReactants>
                <listOfProducts>
                    <speciesReference species="C11539" stoichiometry="1"/>
                    <speciesReference species="C00021" stoichiometry="1"/>
                </listOfProducts>
            </reaction>
            <reaction id="R05807" name="4.99.1.3" reversible="true">
                <listOfReactants>
                    <speciesReference species="C05778" stoichiometry="1"/>
                    <speciesReference species="C00175" stoichiometry="1"/>
                </listOfReactants>
                <listOfProducts>
                    <speciesReference species="C11538" stoichiometry="1"/>
                    <speciesReference species="C00080" stoichiometry="2"/>
                </listOfProducts>
            </reaction>
            <reaction id="R00354" name="(3S)-Citryl-CoA oxaloacetate-lyase" reversible="false">
                <listOfReactants>
                    <speciesReference species="C00024" stoichiometry="1"/>
                    <speciesReference species="C00036" stoichiometry="1"/>
                </listOfReactants>
                <listOfProducts>
                    <speciesReference species="C00566" stoichiometry="1"/>
                </listOfProducts>
            </reaction>
            <reaction id="R00355" name="L-Aspartate:2-oxoglutarate aminotransferase" reversible="true">
                <listOfReactants>
                    <speciesReference species="C00049" stoichiometry="1"/>
                    <speciesReference species="C00026" stoichiometry="1"/>
                </listOfReactants>
                <listOfProducts>
                    <speciesReference species="C00036" stoichiometry="1"/>
                    <speciesReference species="C00025" stoichiometry="1"/>
                </listOfProducts>
            </reaction>
            <reaction id="R01884" name="Creatinine amidohydrolase" reversible="true">
                <listOfReactants>
                    <speciesReference species="C00791" stoichiometry="1"/>
                    <speciesReference species="C00001" stoichiometry="1"/>
                </listOfReactants>
                <listOfProducts>
                    <speciesReference species="C00300" stoichiometry="1"/>
                </listOfProducts>
            </reaction>
            <reaction id="R00357" name="L-Aspartic acid:oxygen oxidoreductase (deaminating)" reversible="false">
                <listOfReactants>
                    <speciesReference species="C00049" stoichiometry="1"/>
                    <speciesReference species="C00001" stoichiometry="1"/>
                    <speciesReference species="C00007" stoichiometry="1"/>
                </listOfReactants>
                <listOfProducts>
                    <speciesReference species="C00036" stoichiometry="1"/>
                    <speciesReference species="C00014" stoichiometry="1"/>
                    <speciesReference species="C00027" stoichiometry="1"/>
                    <speciesReference species="C00080" stoichiometry="1"/>
                </listOfProducts>
            </reaction>
            <reaction id="R02918" name="6.1.1.1" reversible="false">
                <listOfReactants>
                    <speciesReference species="C00002" stoichiometry="1"/>
                    <speciesReference species="C00082" stoichiometry="1"/>
                    <speciesReference species="C00787" stoichiometry="1"/>
                </listOfReactants>
                <listOfProducts>
                    <speciesReference species="C00020" stoichiometry="1"/>
                    <speciesReference species="C00013" stoichiometry="1"/>
                    <speciesReference species="C02839" stoichiometry="1"/>
                    <speciesReference species="C00080" stoichiometry="1"/>
                </listOfProducts>
            </reaction>
            <reaction id="R01676" name="Guanine aminohydrolase" reversible="false">
                <listOfReactants>
                    <speciesReference species="C00242" stoichiometry="1"/>
                    <speciesReference species="C00001" stoichiometry="1"/>
                </listOfReactants>
                <listOfProducts>
                    <speciesReference species="C00385" stoichiometry="1"/>
                    <speciesReference species="C00014" stoichiometry="1"/>
                    <speciesReference species="C00080" stoichiometry="1"/>
                </listOfProducts>
            </reaction>
            <reaction id="R01876" name="Uridine:orthophosphate ribosyltransferase" reversible="true">
                <listOfReactants>
                    <speciesReference species="C00299" stoichiometry="1"/>
                    <speciesReference species="C00009" stoichiometry="1"/>
                </listOfReactants>
                <listOfProducts>
                    <speciesReference species="C00106" stoichiometry="1"/>
                    <speciesReference species="C00620" stoichiometry="1"/>
                </listOfProducts>
            </reaction>
            <reaction id="R01878" name="Cytidine aminohydrolase" reversible="false">
                <listOfReactants>
                    <speciesReference species="C00475" stoichiometry="1"/>
                    <speciesReference species="C00001" stoichiometry="1"/>
                </listOfReactants>
                <listOfProducts>
                    <speciesReference species="C00299" stoichiometry="1"/>
                    <speciesReference species="C00014" stoichiometry="1"/>
                </listOfProducts>
            </reaction>
            <reaction id="R02301" name="6.3.3.2" reversible="false">
                <listOfReactants>
                    <speciesReference species="C00002" stoichiometry="1"/>
                    <speciesReference species="C03479" stoichiometry="1"/>
                </listOfReactants>
                <listOfProducts>
                    <speciesReference species="C00008" stoichiometry="1"/>
                    <speciesReference species="C00009" stoichiometry="1"/>
                    <speciesReference species="C00445" stoichiometry="1"/>
                </listOfProducts>
            </reaction>
            <reaction id="R03084" name="3-Dehydroquinate hydro-lyase" reversible="true">
                <listOfReactants>
                    <speciesReference species="C00944" stoichiometry="1"/>
                </listOfReactants>
                <listOfProducts>
                    <speciesReference species="C02637" stoichiometry="1"/>
                    <speciesReference species="C00001" stoichiometry="1"/>
                </listOfProducts>
            </reaction>
            <reaction id="R03083" name="2-Dehydro-3-deoxy-D-arabino-heptonate 7-phosphate phosphate-lyase" reversible="true">
                <listOfReactants>
                    <speciesReference species="C04691" stoichiometry="1"/>
                </listOfReactants>
                <listOfProducts>
                    <speciesReference species="C00944" stoichiometry="1"/>
                    <speciesReference species="C00009" stoichiometry="1"/>
                </listOfProducts>
            </reaction>
            <reaction id="R03082" name="(R)-Lactaldehyde:NAD+ oxidoreductase (glutathione-formylating)" reversible="true">
                <listOfReactants>
                    <speciesReference species="C00937" stoichiometry="1"/>
                    <speciesReference species="C00051" stoichiometry="1"/>
                    <speciesReference species="C00003" stoichiometry="1"/>
                </listOfReactants>
                <listOfProducts>
                    <speciesReference species="C03451" stoichiometry="1"/>
                    <speciesReference species="C00004" stoichiometry="1"/>
                    <speciesReference species="C00080" stoichiometry="1"/>
                </listOfProducts>
            </reaction>
            <reaction id="R00086" name="ATP phosphohydrolase (protein-secreting)" reversible="false">
                <listOfReactants>
                    <speciesReference species="C00002" stoichiometry="1"/>
                    <speciesReference species="C00001" stoichiometry="1"/>
                </listOfReactants>
                <listOfProducts>
                    <speciesReference species="C00008" stoichiometry="1"/>
                    <speciesReference species="C00009" stoichiometry="1"/>
                    <speciesReference species="C00080" stoichiometry="1"/>
                </listOfProducts>
            </reaction>
            <reaction id="R06895" name="1.3.99.22" reversible="true">
                <listOfReactants>
                    <speciesReference species="C03263" stoichiometry="1"/>
                    <speciesReference species="C00019" stoichiometry="2"/>
                </listOfReactants>
                <listOfProducts>
                    <speciesReference species="C01079" stoichiometry="1"/>
                    <speciesReference species="C00011" stoichiometry="2"/>
                    <speciesReference species="C00073" stoichiometry="2"/>
                    <speciesReference species="C05198" stoichiometry="2"/>
                </listOfProducts>
            </reaction>
            <reaction id="R00089" name="ATP pyrophosphate-lyase (cyclizing)" reversible="false">
                <listOfReactants>
                    <speciesReference species="C00002" stoichiometry="1"/>
                </listOfReactants>
                <listOfProducts>
                    <speciesReference species="C00575" stoichiometry="1"/>
                    <speciesReference species="C00013" stoichiometry="1"/>
                    <speciesReference species="C00080" stoichiometry="1"/>
                </listOfProducts>
            </reaction>
            <reaction id="R02300" name="2.1.2.10" reversible="false">
                <listOfReactants>
                    <speciesReference species="C00445" stoichiometry="1"/>
                    <speciesReference species="C00001" stoichiometry="1"/>
                </listOfReactants>
                <listOfProducts>
                    <speciesReference species="C03479" stoichiometry="1"/>
                    <speciesReference species="C00080" stoichiometry="1"/>
                </listOfProducts>
            </reaction>
            <reaction id="R00084" name="2.5.1.61" reversible="true">
                <listOfReactants>
                    <speciesReference species="C00931" stoichiometry="4"/>
                    <speciesReference species="C00001" stoichiometry="1"/>
                </listOfReactants>
                <listOfProducts>
                    <speciesReference species="C01024" stoichiometry="1"/>
                    <speciesReference species="C00014" stoichiometry="4"/>
                </listOfProducts>
            </reaction>
            <reaction id="R01870" name="Orotidine-5'-phosphate:pyrophosphate phosphoribosyltransferase" reversible="true">
                <listOfReactants>
                    <speciesReference species="C01103" stoichiometry="1"/>
                    <speciesReference species="C00013" stoichiometry="1"/>
                    <speciesReference species="C00080" stoichiometry="1"/>
                </listOfReactants>
                <listOfProducts>
                    <speciesReference species="C00295" stoichiometry="1"/>
                    <speciesReference species="C00119" stoichiometry="1"/>
                </listOfProducts>
            </reaction>
            <reaction id="R01665" name="ATP:CMP phosphotransferase" reversible="true">
                <listOfReactants>
                    <speciesReference species="C00002" stoichiometry="1"/>
                    <speciesReference species="C00239" stoichiometry="1"/>
                </listOfReactants>
                <listOfProducts>
                    <speciesReference species="C00008" stoichiometry="1"/>
                    <speciesReference species="C00705" stoichiometry="1"/>
                </listOfProducts>
            </reaction>
            <reaction id="R01664" name="2'-Deoxycytidine 5'-monophosphate phosphohydrolase" reversible="false">
                <listOfReactants>
                    <speciesReference species="C00239" stoichiometry="1"/>
                    <speciesReference species="C00001" stoichiometry="1"/>
                </listOfReactants>
                <listOfProducts>
                    <speciesReference species="C00881" stoichiometry="1"/>
                    <speciesReference species="C00009" stoichiometry="1"/>
                </listOfProducts>
            </reaction>
            <reaction id="R01867" name="(S)-Dihydroorotate:oxygen oxidoreductase" reversible="true">
                <listOfReactants>
                    <speciesReference species="C00337" stoichiometry="1"/>
                    <speciesReference species="C00007" stoichiometry="1"/>
                    <speciesReference species="C00080" stoichiometry="1"/>
                </listOfReactants>
                <listOfProducts>
                    <speciesReference species="C00295" stoichiometry="1"/>
                    <speciesReference species="C00027" stoichiometry="1"/>
                </listOfProducts>
            </reaction>
            <reaction id="R01863" name="Inosine:orthophosphate ribosyltransferase" reversible="true">
                <listOfReactants>
                    <speciesReference species="C00294" stoichiometry="1"/>
                    <speciesReference species="C00009" stoichiometry="1"/>
                </listOfReactants>
                <listOfProducts>
                    <speciesReference species="C00262" stoichiometry="1"/>
                    <speciesReference species="C00620" stoichiometry="1"/>
                </listOfProducts>
            </reaction>
            <reaction id="R02508" name="2.5.1.48" reversible="true">
                <listOfReactants>
                    <speciesReference species="C00542" stoichiometry="1"/>
                    <speciesReference species="C00042" stoichiometry="1"/>
                    <speciesReference species="C00080" stoichiometry="1"/>
                </listOfReactants>
                <listOfProducts>
                    <speciesReference species="C01118" stoichiometry="1"/>
                    <speciesReference species="C00097" stoichiometry="1"/>
                </listOfProducts>
            </reaction>
            <reaction id="R02101" name="5,10-Methylenetetrahydrofolate:dUMP C-methyltransferase" reversible="false">
                <listOfReactants>
                    <speciesReference species="C00365" stoichiometry="1"/>
                    <speciesReference species="C00143" stoichiometry="1"/>
                </listOfReactants>
                <listOfProducts>
                    <speciesReference species="C00415" stoichiometry="1"/>
                    <speciesReference species="C00364" stoichiometry="1"/>
                </listOfProducts>
            </reaction>
            <reaction id="R02331" name="ATP:nucleoside-diphosphate phosphatransferase" reversible="true">
                <listOfReactants>
                    <speciesReference species="C00002" stoichiometry="1"/>
                    <speciesReference species="C01346" stoichiometry="1"/>
                </listOfReactants>
                <listOfProducts>
                    <speciesReference species="C00008" stoichiometry="1"/>
                    <speciesReference species="C00460" stoichiometry="1"/>
                </listOfProducts>
            </reaction>
            <reaction id="R06860" name="isochorismate:2-oxoglutarate:cyclodienyltransferase(decarboxylating," reversible="false">
                <listOfReactants>
                    <speciesReference species="C00026" stoichiometry="1"/>
                    <speciesReference species="C00885" stoichiometry="1"/>
                    <speciesReference species="C00080" stoichiometry="1"/>
                </listOfReactants>
                <listOfProducts>
                    <speciesReference species="C05817" stoichiometry="1"/>
                    <speciesReference species="C00022" stoichiometry="1"/>
                    <speciesReference species="C00011" stoichiometry="1"/>
                </listOfProducts>
            </reaction>
            <reaction id="R02719" name="Xanthosine 5'-phosphate phosphohydrolase" reversible="false">
                <listOfReactants>
                    <speciesReference species="C00655" stoichiometry="1"/>
                    <speciesReference species="C00001" stoichiometry="1"/>
                </listOfReactants>
                <listOfProducts>
                    <speciesReference species="C01762" stoichiometry="1"/>
                    <speciesReference species="C00009" stoichiometry="1"/>
                </listOfProducts>
            </reaction>
            <reaction id="R01652" name="-" reversible="true">
                <listOfReactants>
                    <speciesReference species="C00233" stoichiometry="1"/>
                    <speciesReference species="C00011" stoichiometry="1"/>
                </listOfReactants>
                <listOfProducts>
                    <speciesReference species="C04236" stoichiometry="1"/>
                    <speciesReference species="C00080" stoichiometry="1"/>
                </listOfProducts>
            </reaction>
            <reaction id="R01655" name="3.5.4.9" reversible="true">
                <listOfReactants>
                    <speciesReference species="C00445" stoichiometry="1"/>
                    <speciesReference species="C00001" stoichiometry="1"/>
                </listOfReactants>
                <listOfProducts>
                    <speciesReference species="C00234" stoichiometry="1"/>
                    <speciesReference species="C00080" stoichiometry="1"/>
                </listOfProducts>
            </reaction>
            <reaction id="R01658" name="Dimethylallyl-diphosphate:isopentenyl-diphosphate" reversible="false">
                <listOfReactants>
                    <speciesReference species="C00235" stoichiometry="1"/>
                    <speciesReference species="C00129" stoichiometry="1"/>
                </listOfReactants>
                <listOfProducts>
                    <speciesReference species="C00013" stoichiometry="1"/>
                    <speciesReference species="C00341" stoichiometry="1"/>
                    <speciesReference species="C00080" stoichiometry="1"/>
                </listOfProducts>
            </reaction>
            <reaction id="R01857" name="ATP:nucleoside-diphosphate phosphatransferase" reversible="true">
                <listOfReactants>
                    <speciesReference species="C00002" stoichiometry="1"/>
                    <speciesReference species="C00361" stoichiometry="1"/>
                </listOfReactants>
                <listOfProducts>
                    <speciesReference species="C00008" stoichiometry="1"/>
                    <speciesReference species="C00286" stoichiometry="1"/>
                </listOfProducts>
            </reaction>
            <reaction id="R01858" name="dATP:pyruvate O2-phosphotransferase" reversible="false">
                <listOfReactants>
                    <speciesReference species="C00286" stoichiometry="1"/>
                    <speciesReference species="C00022" stoichiometry="1"/>
                </listOfReactants>
                <listOfProducts>
                    <speciesReference species="C00361" stoichiometry="1"/>
                    <speciesReference species="C00074" stoichiometry="1"/>
                    <speciesReference species="C00080" stoichiometry="1"/>
                </listOfProducts>
            </reaction>
            <reaction id="R02328" name="2.7.7.24" reversible="true">
                <listOfReactants>
                    <speciesReference species="C00459" stoichiometry="1"/>
                    <speciesReference species="C00103" stoichiometry="1"/>
                </listOfReactants>
                <listOfProducts>
                    <speciesReference species="C00013" stoichiometry="1"/>
                    <speciesReference species="C00842" stoichiometry="1"/>
                </listOfProducts>
            </reaction>
            <reaction id="R00994" name="LeuB" reversible="false">
                <listOfReactants>
                    <speciesReference species="C06032" stoichiometry="1"/>
                    <speciesReference species="C00003" stoichiometry="1"/>
                </listOfReactants>
                <listOfProducts>
                    <speciesReference species="C00109" stoichiometry="1"/>
                    <speciesReference species="C00011" stoichiometry="1"/>
                    <speciesReference species="C00004" stoichiometry="1"/>
                </listOfProducts>
            </reaction>
            <reaction id="R01859" name="Propanoyl-CoA:carbon-dioxide ligase (ADP-forming)" reversible="false">
                <listOfReactants>
                    <speciesReference species="C00002" stoichiometry="1"/>
                    <speciesReference species="C00100" stoichiometry="1"/>
                    <speciesReference species="C00288" stoichiometry="1"/>
                </listOfReactants>
                <listOfProducts>
                    <speciesReference species="C00008" stoichiometry="1"/>
                    <speciesReference species="C00009" stoichiometry="1"/>
                    <speciesReference species="C00683" stoichiometry="1"/>
                    <speciesReference species="C00080" stoichiometry="1"/>
                </listOfProducts>
            </reaction>
            <reaction id="R02135" name="3.1.3.-" reversible="false">
                <listOfReactants>
                    <speciesReference species="C01081" stoichiometry="1"/>
                    <speciesReference species="C00001" stoichiometry="1"/>
                </listOfReactants>
                <listOfProducts>
                    <speciesReference species="C00378" stoichiometry="1"/>
                    <speciesReference species="C00009" stoichiometry="1"/>
                </listOfProducts>
            </reaction>
            <reaction id="R02329" name="2.7.7.32" reversible="true">
                <listOfReactants>
                    <speciesReference species="C00459" stoichiometry="1"/>
                    <speciesReference species="C00446" stoichiometry="1"/>
                </listOfReactants>
                <listOfProducts>
                    <speciesReference species="C00013" stoichiometry="1"/>
                    <speciesReference species="C02097" stoichiometry="1"/>
                </listOfProducts>
            </reaction>
            <reaction id="R00999" name="O-Succinyl-L-homoserine succinate-lyase (adding cysteine)" reversible="false">
                <listOfReactants>
                    <speciesReference species="C01118" stoichiometry="1"/>
                    <speciesReference species="C00001" stoichiometry="1"/>
                </listOfReactants>
                <listOfProducts>
                    <speciesReference species="C00109" stoichiometry="1"/>
                    <speciesReference species="C00042" stoichiometry="1"/>
                    <speciesReference species="C00014" stoichiometry="1"/>
                    <speciesReference species="C00080" stoichiometry="2"/>
                </listOfProducts>
            </reaction>
            <reaction id="R02326" name="ATP:nucleoside-diphosphate phosphatransferase" reversible="true">
                <listOfReactants>
                    <speciesReference species="C00002" stoichiometry="1"/>
                    <speciesReference species="C00705" stoichiometry="1"/>
                </listOfReactants>
                <listOfProducts>
                    <speciesReference species="C00008" stoichiometry="1"/>
                    <speciesReference species="C00458" stoichiometry="1"/>
                </listOfProducts>
            </reaction>
            <reaction id="R00996" name="L-threonine ammonia-lyase" reversible="false">
                <listOfReactants>
                    <speciesReference species="C00188" stoichiometry="1"/>
                </listOfReactants>
                <listOfProducts>
                    <speciesReference species="C00109" stoichiometry="1"/>
                    <speciesReference species="C00014" stoichiometry="1"/>
                    <speciesReference species="C00080" stoichiometry="1"/>
                </listOfProducts>
            </reaction>
            <reaction id="R02325" name="dCTP aminohydrolase" reversible="false">
                <listOfReactants>
                    <speciesReference species="C00458" stoichiometry="1"/>
                    <speciesReference species="C00001" stoichiometry="1"/>
                </listOfReactants>
                <listOfProducts>
                    <speciesReference species="C00460" stoichiometry="1"/>
                    <speciesReference species="C00014" stoichiometry="1"/>
                </listOfProducts>
            </reaction>
            <reaction id="R10001" name="1.1.1.119" reversible="false">
                <listOfReactants>
                    <speciesReference species="C00031" stoichiometry="1"/>
                    <speciesReference species="C00006" stoichiometry="1"/>
                </listOfReactants>
                <listOfProducts>
                    <speciesReference species="C00198" stoichiometry="1"/>
                    <speciesReference species="C00005" stoichiometry="1"/>
                    <speciesReference species="C00080" stoichiometry="1"/>
                </listOfProducts>
            </reaction>
            <reaction id="R10003" name="2.5.1.-" reversible="false">
                <listOfReactants>
                    <speciesReference species="C00353" stoichiometry="1"/>
                    <speciesReference species="C00129" stoichiometry="1"/>
                </listOfReactants>
                <listOfProducts>
                    <speciesReference species="C04217" stoichiometry="1"/>
                    <speciesReference species="C00013" stoichiometry="1"/>
                    <speciesReference species="C00080" stoichiometry="1"/>
                </listOfProducts>
            </reaction>
            <reaction id="R02530" name="(R)-S-Lactoylglutathione methylglyoxal-lyase (isomerizing)" reversible="false">
                <listOfReactants>
                    <speciesReference species="C00051" stoichiometry="1"/>
                    <speciesReference species="C00546" stoichiometry="1"/>
                </listOfReactants>
                <listOfProducts>
                    <speciesReference species="C03451" stoichiometry="1"/>
                </listOfProducts>
            </reaction>
            <reaction id="R01648" name="4-Aminobutanoate:2-oxoglutarate aminotransferase" reversible="false">
                <listOfReactants>
                    <speciesReference species="C00334" stoichiometry="1"/>
                    <speciesReference species="C00026" stoichiometry="1"/>
                </listOfReactants>
                <listOfProducts>
                    <speciesReference species="C00232" stoichiometry="1"/>
                    <speciesReference species="C00025" stoichiometry="1"/>
                </listOfProducts>
            </reaction>
            <reaction id="R03096" name="Indole-3-acetamide amidohydrolase" reversible="true">
                <listOfReactants>
                    <speciesReference species="C02693" stoichiometry="1"/>
                    <speciesReference species="C00001" stoichiometry="1"/>
                </listOfReactants>
                <listOfProducts>
                    <speciesReference species="C00954" stoichiometry="1"/>
                    <speciesReference species="C00014" stoichiometry="1"/>
                    <speciesReference species="C00080" stoichiometry="1"/>
                </listOfProducts>
            </reaction>
            <reaction id="R04509" name="2.7.4.7" reversible="false">
                <listOfReactants>
                    <speciesReference species="C00002" stoichiometry="1"/>
                    <speciesReference species="C04556" stoichiometry="1"/>
                </listOfReactants>
                <listOfProducts>
                    <speciesReference species="C00008" stoichiometry="1"/>
                    <speciesReference species="C04752" stoichiometry="1"/>
                </listOfProducts>
            </reaction>
            <reaction id="R00303" name="D-Glucose-6-phosphate phosphohydrolase" reversible="false">
                <listOfReactants>
                    <speciesReference species="C00001" stoichiometry="1"/>
                    <speciesReference species="C00668" stoichiometry="1"/>
                </listOfReactants>
                <listOfProducts>
                    <speciesReference species="C00031" stoichiometry="1"/>
                    <speciesReference species="C00009" stoichiometry="1"/>
                </listOfProducts>
            </reaction>
            <reaction id="R03045" name="3-Hydroxypropionyl-CoA hydro-lyase" reversible="true">
                <listOfReactants>
                    <speciesReference species="C05668" stoichiometry="1"/>
                </listOfReactants>
                <listOfProducts>
                    <speciesReference species="C00894" stoichiometry="1"/>
                    <speciesReference species="C00001" stoichiometry="1"/>
                </listOfProducts>
            </reaction>
            <reaction id="R02536" name="Phenylacetaldehyde:NAD+ oxidoreductase" reversible="true">
                <listOfReactants>
                    <speciesReference species="C00601" stoichiometry="1"/>
                    <speciesReference species="C00003" stoichiometry="1"/>
                    <speciesReference species="C00001" stoichiometry="1"/>
                </listOfReactants>
                <listOfProducts>
                    <speciesReference species="C07086" stoichiometry="1"/>
                    <speciesReference species="C00004" stoichiometry="1"/>
                    <speciesReference species="C00080" stoichiometry="2"/>
                </listOfProducts>
            </reaction>
            <reaction id="R02537" name="Aldehyde:NADP+ oxidoreductase" reversible="true">
                <listOfReactants>
                    <speciesReference species="C00601" stoichiometry="1"/>
                    <speciesReference species="C00006" stoichiometry="1"/>
                    <speciesReference species="C00001" stoichiometry="1"/>
                </listOfReactants>
                <listOfProducts>
                    <speciesReference species="C07086" stoichiometry="1"/>
                    <speciesReference species="C00005" stoichiometry="1"/>
                    <speciesReference species="C00080" stoichiometry="2"/>
                </listOfProducts>
            </reaction>
            <reaction id="R03038" name="L-Alanine:tRNA(Ala) ligase (AMP-forming)" reversible="false">
                <listOfReactants>
                    <speciesReference species="C00002" stoichiometry="1"/>
                    <speciesReference species="C00041" stoichiometry="1"/>
                    <speciesReference species="C01635" stoichiometry="1"/>
                </listOfReactants>
                <listOfProducts>
                    <speciesReference species="C00020" stoichiometry="1"/>
                    <speciesReference species="C00013" stoichiometry="1"/>
                    <speciesReference species="C00886" stoichiometry="1"/>
                    <speciesReference species="C00080" stoichiometry="1"/>
                </listOfProducts>
            </reaction>
            <reaction id="R00586" name="2.3.1.30" reversible="true">
                <listOfReactants>
                    <speciesReference species="C00065" stoichiometry="1"/>
                    <speciesReference species="C00024" stoichiometry="1"/>
                </listOfReactants>
                <listOfProducts>
                    <speciesReference species="C00979" stoichiometry="1"/>
                    <speciesReference species="C00010" stoichiometry="1"/>
                </listOfProducts>
            </reaction>
            <reaction id="R03243" name="5-Amino-2-oxopentanoate:2-oxoglutarate aminotransferase" reversible="true">
                <listOfReactants>
                    <speciesReference species="C01100" stoichiometry="1"/>
                    <speciesReference species="C00026" stoichiometry="1"/>
                    <speciesReference species="C00080" stoichiometry="1"/>
                </listOfReactants>
                <listOfProducts>
                    <speciesReference species="C01267" stoichiometry="1"/>
                    <speciesReference species="C00025" stoichiometry="1"/>
                </listOfProducts>
            </reaction>
            <reaction id="R00585" name="L-Serine:pyruvate aminotransferase" reversible="true">
                <listOfReactants>
                    <speciesReference species="C00065" stoichiometry="1"/>
                    <speciesReference species="C00022" stoichiometry="1"/>
                    <speciesReference species="C00080" stoichiometry="1"/>
                </listOfReactants>
                <listOfProducts>
                    <speciesReference species="C00168" stoichiometry="1"/>
                    <speciesReference species="C00041" stoichiometry="1"/>
                </listOfProducts>
            </reaction>
            <reaction id="R02540" name="2-Phenylacetamide amidohydrolase" reversible="true">
                <listOfReactants>
                    <speciesReference species="C02505" stoichiometry="1"/>
                    <speciesReference species="C00001" stoichiometry="1"/>
                </listOfReactants>
                <listOfProducts>
                    <speciesReference species="C07086" stoichiometry="1"/>
                    <speciesReference species="C00014" stoichiometry="1"/>
                    <speciesReference species="C00080" stoichiometry="1"/>
                </listOfProducts>
            </reaction>
            <reaction id="R00582" name="L-O-Phosphoserine phosphohydrolase" reversible="false">
                <listOfReactants>
                    <speciesReference species="C01005" stoichiometry="1"/>
                    <speciesReference species="C00001" stoichiometry="1"/>
                </listOfReactants>
                <listOfProducts>
                    <speciesReference species="C00065" stoichiometry="1"/>
                    <speciesReference species="C00009" stoichiometry="1"/>
                </listOfProducts>
            </reaction>
            <reaction id="R03035" name="ATP:pantetheine-4'-phosphate adenylyltransferase" reversible="false">
                <listOfReactants>
                    <speciesReference species="C00002" stoichiometry="1"/>
                    <speciesReference species="C01134" stoichiometry="1"/>
                </listOfReactants>
                <listOfProducts>
                    <speciesReference species="C00013" stoichiometry="1"/>
                    <speciesReference species="C00882" stoichiometry="1"/>
                </listOfProducts>
            </reaction>
            <reaction id="R00578" name="L-aspartate:L-glutamine amido-ligase (AMP-forming)" reversible="false">
                <listOfReactants>
                    <speciesReference species="C00002" stoichiometry="1"/>
                    <speciesReference species="C00049" stoichiometry="1"/>
                    <speciesReference species="C00064" stoichiometry="1"/>
                    <speciesReference species="C00001" stoichiometry="1"/>
                </listOfReactants>
                <listOfProducts>
                    <speciesReference species="C00020" stoichiometry="1"/>
                    <speciesReference species="C00013" stoichiometry="1"/>
                    <speciesReference species="C00152" stoichiometry="1"/>
                    <speciesReference species="C00025" stoichiometry="1"/>
                    <speciesReference species="C00080" stoichiometry="3"/>
                </listOfProducts>
            </reaction>
            <reaction id="R00575" name="Carbon-dioxide:L-glutamine amido-ligase (ADP-forming," reversible="false">
                <listOfReactants>
                    <speciesReference species="C00002" stoichiometry="2"/>
                    <speciesReference species="C00064" stoichiometry="1"/>
                    <speciesReference species="C00288" stoichiometry="1"/>
                    <speciesReference species="C00001" stoichiometry="1"/>
                </listOfReactants>
                <listOfProducts>
                    <speciesReference species="C00008" stoichiometry="2"/>
                    <speciesReference species="C00009" stoichiometry="1"/>
                    <speciesReference species="C00025" stoichiometry="1"/>
                    <speciesReference species="C00169" stoichiometry="1"/>
                    <speciesReference species="C00080" stoichiometry="2"/>
                </listOfProducts>
            </reaction>
            <reaction id="R01175" name="Butanoyl-CoA:oxygen 2-oxidoreductase" reversible="false">
                <listOfReactants>
                    <speciesReference species="C00136" stoichiometry="1"/>
                    <speciesReference species="C00016" stoichiometry="1"/>
                </listOfReactants>
                <listOfProducts>
                    <speciesReference species="C01352" stoichiometry="1"/>
                    <speciesReference species="C00877" stoichiometry="1"/>
                </listOfProducts>
            </reaction>
            <reaction id="R01177" name="Acetyl-CoA:acetyl-CoA C-acetyltransferase" reversible="true">
                <listOfReactants>
                    <speciesReference species="C00024" stoichiometry="1"/>
                    <speciesReference species="C00136" stoichiometry="1"/>
                </listOfReactants>
                <listOfProducts>
                    <speciesReference species="C00010" stoichiometry="1"/>
                    <speciesReference species="C05269" stoichiometry="1"/>
                </listOfProducts>
            </reaction>
            <reaction id="R03665" name="6.1.1.9" reversible="false">
                <listOfReactants>
                    <speciesReference species="C00002" stoichiometry="1"/>
                    <speciesReference species="C00183" stoichiometry="1"/>
                    <speciesReference species="C01653" stoichiometry="1"/>
                </listOfReactants>
                <listOfProducts>
                    <speciesReference species="C00020" stoichiometry="1"/>
                    <speciesReference species="C00013" stoichiometry="1"/>
                    <speciesReference species="C02554" stoichiometry="1"/>
                    <speciesReference species="C00080" stoichiometry="1"/>
                </listOfProducts>
            </reaction>
            <reaction id="R03067" name="2-Amino-4-hydroxy-6-hydroxymethyl-7,8-dihydropteridine-" reversible="false">
                <listOfReactants>
                    <speciesReference species="C04807" stoichiometry="1"/>
                    <speciesReference species="C00568" stoichiometry="1"/>
                </listOfReactants>
                <listOfProducts>
                    <speciesReference species="C00013" stoichiometry="1"/>
                    <speciesReference species="C00921" stoichiometry="1"/>
                    <speciesReference species="C00080" stoichiometry="1"/>
                </listOfProducts>
            </reaction>
            <reaction id="R00570" name="ATP:nucleoside-diphosphate phosphatransferase" reversible="true">
                <listOfReactants>
                    <speciesReference species="C00002" stoichiometry="1"/>
                    <speciesReference species="C00112" stoichiometry="1"/>
                </listOfReactants>
                <listOfProducts>
                    <speciesReference species="C00008" stoichiometry="1"/>
                    <speciesReference species="C00063" stoichiometry="1"/>
                </listOfProducts>
            </reaction>
            <reaction id="R00571" name="UTP:ammonia ligase(ADP-forming)" reversible="false">
                <listOfReactants>
                    <speciesReference species="C00002" stoichiometry="1"/>
                    <speciesReference species="C00075" stoichiometry="1"/>
                    <speciesReference species="C00014" stoichiometry="1"/>
                </listOfReactants>
                <listOfProducts>
                    <speciesReference species="C00008" stoichiometry="1"/>
                    <speciesReference species="C00009" stoichiometry="1"/>
                    <speciesReference species="C00063" stoichiometry="1"/>
                    <speciesReference species="C00080" stoichiometry="1"/>
                </listOfProducts>
            </reaction>
            <reaction id="R02557" name="2.4.2.4" reversible="true">
                <listOfReactants>
                    <speciesReference species="C00559" stoichiometry="1"/>
                    <speciesReference species="C00009" stoichiometry="1"/>
                </listOfReactants>
                <listOfProducts>
                    <speciesReference species="C00147" stoichiometry="1"/>
                    <speciesReference species="C00672" stoichiometry="1"/>
                </listOfProducts>
            </reaction>
            <reaction id="R00573" name="UTP:ammonia ligase(ADP-forming)" reversible="false">
                <listOfReactants>
                    <speciesReference species="C00002" stoichiometry="1"/>
                    <speciesReference species="C00075" stoichiometry="1"/>
                    <speciesReference species="C00064" stoichiometry="1"/>
                    <speciesReference species="C00001" stoichiometry="1"/>
                </listOfReactants>
                <listOfProducts>
                    <speciesReference species="C00008" stoichiometry="1"/>
                    <speciesReference species="C00009" stoichiometry="1"/>
                    <speciesReference species="C00063" stoichiometry="1"/>
                    <speciesReference species="C00025" stoichiometry="1"/>
                    <speciesReference species="C00080" stoichiometry="2"/>
                </listOfProducts>
            </reaction>
            <reaction id="R01698" name="1.8.1.4" reversible="true">
                <listOfReactants>
                    <speciesReference species="C00579" stoichiometry="1"/>
                    <speciesReference species="C00003" stoichiometry="1"/>
                </listOfReactants>
                <listOfProducts>
                    <speciesReference species="C00248" stoichiometry="1"/>
                    <speciesReference species="C00004" stoichiometry="1"/>
                    <speciesReference species="C00080" stoichiometry="1"/>
                </listOfProducts>
            </reaction>
            <reaction id="R00566" name="L-Arginine carboxy-lyase" reversible="true">
                <listOfReactants>
                    <speciesReference species="C00062" stoichiometry="1"/>
                    <speciesReference species="C00080" stoichiometry="1"/>
                </listOfReactants>
                <listOfProducts>
                    <speciesReference species="C00179" stoichiometry="1"/>
                    <speciesReference species="C00011" stoichiometry="1"/>
                </listOfProducts>
            </reaction>
            <reaction id="R00568" name="CTP aminohydrolase" reversible="false">
                <listOfReactants>
                    <speciesReference species="C00063" stoichiometry="1"/>
                    <speciesReference species="C00001" stoichiometry="1"/>
                </listOfReactants>
                <listOfProducts>
                    <speciesReference species="C00075" stoichiometry="1"/>
                    <speciesReference species="C00014" stoichiometry="1"/>
                </listOfProducts>
            </reaction>
            <reaction id="R03260" name="O-Succinyl-L-homoserine succinate-lyase (adding cysteine)" reversible="false">
                <listOfReactants>
                    <speciesReference species="C01118" stoichiometry="1"/>
                    <speciesReference species="C00097" stoichiometry="1"/>
                </listOfReactants>
                <listOfProducts>
                    <speciesReference species="C02291" stoichiometry="1"/>
                    <speciesReference species="C00042" stoichiometry="1"/>
                    <speciesReference species="C00080" stoichiometry="1"/>
                </listOfProducts>
            </reaction>
            <reaction id="R04798" name="1.14.99.30" reversible="false">
                <listOfReactants>
                    <speciesReference species="C05430" stoichiometry="1"/>
                </listOfReactants>
                <listOfProducts>
                    <speciesReference species="C05431" stoichiometry="1"/>
                    <speciesReference species="C00282" stoichiometry="1"/>
                </listOfProducts>
            </reaction>
            <reaction id="R02568" name="D-Fructose 1-phosphate D-glyceraldehyde-3-phosphate-lyase" reversible="true">
                <listOfReactants>
                    <speciesReference species="C01094" stoichiometry="1"/>
                </listOfReactants>
                <listOfProducts>
                    <speciesReference species="C00111" stoichiometry="1"/>
                    <speciesReference species="C00577" stoichiometry="1"/>
                </listOfProducts>
            </reaction>
            <reaction id="R03815" name="1.8.1.4" reversible="false">
                <listOfReactants>
                    <speciesReference species="C02972" stoichiometry="1"/>
                    <speciesReference species="C00003" stoichiometry="1"/>
                </listOfReactants>
                <listOfProducts>
                    <speciesReference species="C02051" stoichiometry="1"/>
                    <speciesReference species="C00004" stoichiometry="1"/>
                    <speciesReference species="C00080" stoichiometry="1"/>
                </listOfProducts>
            </reaction>
            <reaction id="R00557" name="1.14.13.39" reversible="false">
                <listOfReactants>
                    <speciesReference species="C00062" stoichiometry="1"/>
                    <speciesReference species="C00007" stoichiometry="1"/>
                    <speciesReference species="C00005" stoichiometry="1"/>
                </listOfReactants>
                <listOfProducts>
                    <speciesReference species="C00533" stoichiometry="1"/>
                    <speciesReference species="C00327" stoichiometry="1"/>
                    <speciesReference species="C00006" stoichiometry="1"/>
                    <speciesReference species="C00080" stoichiometry="3"/>
                </listOfProducts>
            </reaction>
            <reaction id="R01196" name="1.2.7.1" reversible="true">
                <listOfReactants>
                    <speciesReference species="C00139" stoichiometry="1"/>
                    <speciesReference species="C00022" stoichiometry="1"/>
                    <speciesReference species="C00010" stoichiometry="1"/>
                </listOfReactants>
                <listOfProducts>
                    <speciesReference species="C00138" stoichiometry="1"/>
                    <speciesReference species="C00024" stoichiometry="1"/>
                    <speciesReference species="C00011" stoichiometry="1"/>
                </listOfProducts>
            </reaction>
            <reaction id="R01197" name="1.2.7.3" reversible="true">
                <listOfReactants>
                    <speciesReference species="C00139" stoichiometry="1"/>
                    <speciesReference species="C00026" stoichiometry="1"/>
                    <speciesReference species="C00010" stoichiometry="1"/>
                </listOfReactants>
                <listOfProducts>
                    <speciesReference species="C00138" stoichiometry="1"/>
                    <speciesReference species="C00091" stoichiometry="1"/>
                    <speciesReference species="C00011" stoichiometry="1"/>
                </listOfProducts>
            </reaction>
            <reaction id="R00344" name="Pyruvate:carbon-dioxide ligase (ADP-forming)" reversible="false">
                <listOfReactants>
                    <speciesReference species="C00002" stoichiometry="1"/>
                    <speciesReference species="C00022" stoichiometry="1"/>
                    <speciesReference species="C00288" stoichiometry="1"/>
                </listOfReactants>
                <listOfProducts>
                    <speciesReference species="C00008" stoichiometry="1"/>
                    <speciesReference species="C00009" stoichiometry="1"/>
                    <speciesReference species="C00036" stoichiometry="1"/>
                    <speciesReference species="C00080" stoichiometry="1"/>
                </listOfProducts>
            </reaction>
            <reaction id="R00549" name="ATP:riboflavin 5'-phosphotransferase" reversible="false">
                <listOfReactants>
                    <speciesReference species="C00002" stoichiometry="1"/>
                    <speciesReference species="C00255" stoichiometry="1"/>
                </listOfReactants>
                <listOfProducts>
                    <speciesReference species="C00008" stoichiometry="1"/>
                    <speciesReference species="C00061" stoichiometry="1"/>
                    <speciesReference species="C00080" stoichiometry="1"/>
                </listOfProducts>
            </reaction>
            <reaction id="R03443" name="N-Acetyl-L-glutamate-5-semialdehyde:NADP+ 5-oxidoreductase" reversible="true">
                <listOfReactants>
                    <speciesReference species="C01250" stoichiometry="1"/>
                    <speciesReference species="C00009" stoichiometry="1"/>
                    <speciesReference species="C00006" stoichiometry="1"/>
                </listOfReactants>
                <listOfProducts>
                    <speciesReference species="C04133" stoichiometry="1"/>
                    <speciesReference species="C00005" stoichiometry="1"/>
                    <speciesReference species="C00080" stoichiometry="1"/>
                </listOfProducts>
            </reaction>
            <reaction id="R00351" name="Citrate oxaloacetate-lyase ((pro-3S)-CH2COO- -&gt; acetyl-CoA)" reversible="false">
                <listOfReactants>
                    <speciesReference species="C00024" stoichiometry="1"/>
                    <speciesReference species="C00001" stoichiometry="1"/>
                    <speciesReference species="C00036" stoichiometry="1"/>
                </listOfReactants>
                <listOfProducts>
                    <speciesReference species="C00158" stoichiometry="1"/>
                    <speciesReference species="C00010" stoichiometry="1"/>
                    <speciesReference species="C00080" stoichiometry="1"/>
                </listOfProducts>
            </reaction>
            <reaction id="R00548" name="Riboflavin-5-phosphate phosphohydrolase (acid optimum)" reversible="false">
                <listOfReactants>
                    <speciesReference species="C00061" stoichiometry="1"/>
                    <speciesReference species="C00001" stoichiometry="1"/>
                </listOfReactants>
                <listOfProducts>
                    <speciesReference species="C00255" stoichiometry="1"/>
                    <speciesReference species="C00009" stoichiometry="1"/>
                </listOfProducts>
            </reaction>
            <reaction id="R03824" name="Lycopene cyclase" reversible="false">
                <listOfReactants>
                    <speciesReference species="C05435" stoichiometry="1"/>
                    <speciesReference species="C00005" stoichiometry="1"/>
                </listOfReactants>
                <listOfProducts>
                    <speciesReference species="C02094" stoichiometry="1"/>
                    <speciesReference species="C00006" stoichiometry="1"/>
                    <speciesReference species="C00080" stoichiometry="1"/>
                </listOfProducts>
            </reaction>
            <reaction id="R02778" name="3.1.3.12" reversible="false">
                <listOfReactants>
                    <speciesReference species="C00689" stoichiometry="1"/>
                    <speciesReference species="C00001" stoichiometry="1"/>
                </listOfReactants>
                <listOfProducts>
                    <speciesReference species="C01083" stoichiometry="1"/>
                    <speciesReference species="C00009" stoichiometry="1"/>
                </listOfProducts>
            </reaction>
            <reaction id="R03269" name="N-[(R)-4'-Phosphopantothenoyl]-L-cysteine carboxy-lyase" reversible="false">
                <listOfReactants>
                    <speciesReference species="C04352" stoichiometry="1"/>
                    <speciesReference species="C00080" stoichiometry="1"/>
                </listOfReactants>
                <listOfProducts>
                    <speciesReference species="C01134" stoichiometry="1"/>
                    <speciesReference species="C00011" stoichiometry="1"/>
                </listOfProducts>
            </reaction>
            <reaction id="R00332" name="ATP:(d)GMP phosphotransferase" reversible="true">
                <listOfReactants>
                    <speciesReference species="C00002" stoichiometry="1"/>
                    <speciesReference species="C00144" stoichiometry="1"/>
                </listOfReactants>
                <listOfProducts>
                    <speciesReference species="C00008" stoichiometry="1"/>
                    <speciesReference species="C00035" stoichiometry="1"/>
                </listOfProducts>
            </reaction>
            <reaction id="R03425" name="Glycine:lipoylprotein oxidoreductase (decarboxylating and" reversible="false">
                <listOfReactants>
                    <speciesReference species="C00037" stoichiometry="1"/>
                    <speciesReference species="C02051" stoichiometry="1"/>
                </listOfReactants>
                <listOfProducts>
                    <speciesReference species="C01242" stoichiometry="1"/>
                    <speciesReference species="C00011" stoichiometry="1"/>
                </listOfProducts>
            </reaction>
            <reaction id="R00342" name="(S)-Malate:NADP+ oxidoreductase" reversible="true">
                <listOfReactants>
                    <speciesReference species="C00149" stoichiometry="1"/>
                    <speciesReference species="C00003" stoichiometry="1"/>
                </listOfReactants>
                <listOfProducts>
                    <speciesReference species="C00036" stoichiometry="1"/>
                    <speciesReference species="C00004" stoichiometry="1"/>
                    <speciesReference species="C00080" stoichiometry="1"/>
                </listOfProducts>
            </reaction>
            <reaction id="R03629" name="Substrate,reduced-flaboprotein:oxygen oxidoreductase" reversible="true">
                <listOfReactants>
                    <speciesReference species="C01598" stoichiometry="1"/>
                    <speciesReference species="C03024" stoichiometry="1"/>
                    <speciesReference species="C00007" stoichiometry="1"/>
                    <speciesReference species="C00080" stoichiometry="1"/>
                </listOfReactants>
                <listOfProducts>
                    <speciesReference species="C05643" stoichiometry="1"/>
                    <speciesReference species="C03161" stoichiometry="1"/>
                    <speciesReference species="C00001" stoichiometry="1"/>
                </listOfProducts>
            </reaction>
            <reaction id="R03026" name="(S)-3-Hydroxybutanoyl-CoA hydro-lyase" reversible="true">
                <listOfReactants>
                    <speciesReference species="C01144" stoichiometry="1"/>
                </listOfReactants>
                <listOfProducts>
                    <speciesReference species="C00877" stoichiometry="1"/>
                    <speciesReference species="C00001" stoichiometry="1"/>
                </listOfProducts>
            </reaction>
            <reaction id="ER00168" name="Exchange: (Phosphonate)" reversible="true">
                <listOfReactants/>
                <listOfProducts>
                    <speciesReference species="CE06701" stoichiometry="1"/>
                </listOfProducts>
            </reaction>
            <reaction id="R03661" name="6.1.1.15" reversible="false">
                <listOfReactants>
                    <speciesReference species="C00002" stoichiometry="1"/>
                    <speciesReference species="C00148" stoichiometry="1"/>
                    <speciesReference species="C01649" stoichiometry="1"/>
                </listOfReactants>
                <listOfProducts>
                    <speciesReference species="C00020" stoichiometry="1"/>
                    <speciesReference species="C00013" stoichiometry="1"/>
                    <speciesReference species="C02702" stoichiometry="1"/>
                    <speciesReference species="C00080" stoichiometry="1"/>
                </listOfProducts>
            </reaction>
            <reaction id="ER00169" name="Exchange: (Glycoaldehyde)" reversible="true">
                <listOfReactants/>
                <listOfProducts>
                    <speciesReference species="CE00266" stoichiometry="1"/>
                </listOfProducts>
            </reaction>
            <reaction id="R03662" name="L-Serine:tRNA(Ser) ligase (AMP-forming)" reversible="false">
                <listOfReactants>
                    <speciesReference species="C00002" stoichiometry="1"/>
                    <speciesReference species="C00065" stoichiometry="1"/>
                    <speciesReference species="C01650" stoichiometry="1"/>
                </listOfReactants>
                <listOfProducts>
                    <speciesReference species="C00020" stoichiometry="1"/>
                    <speciesReference species="C00013" stoichiometry="1"/>
                    <speciesReference species="C02553" stoichiometry="1"/>
                    <speciesReference species="C00080" stoichiometry="1"/>
                </listOfProducts>
            </reaction>
            <reaction id="ER00166" name="Exchange: (Hypoxanthine)" reversible="true">
                <listOfReactants/>
                <listOfProducts>
                    <speciesReference species="CE00262" stoichiometry="1"/>
                </listOfProducts>
            </reaction>
            <reaction id="R03663" name="L-Threonine:tRNA(Thr) ligase (AMP-forming)" reversible="false">
                <listOfReactants>
                    <speciesReference species="C00002" stoichiometry="1"/>
                    <speciesReference species="C00188" stoichiometry="1"/>
                    <speciesReference species="C01651" stoichiometry="1"/>
                </listOfReactants>
                <listOfProducts>
                    <speciesReference species="C00020" stoichiometry="1"/>
                    <speciesReference species="C00013" stoichiometry="1"/>
                    <speciesReference species="C02992" stoichiometry="1"/>
                    <speciesReference species="C00080" stoichiometry="1"/>
                </listOfProducts>
            </reaction>
            <reaction id="R03664" name="6.1.1.2" reversible="false">
                <listOfReactants>
                    <speciesReference species="C00002" stoichiometry="1"/>
                    <speciesReference species="C00078" stoichiometry="1"/>
                    <speciesReference species="C01652" stoichiometry="1"/>
                </listOfReactants>
                <listOfProducts>
                    <speciesReference species="C00020" stoichiometry="1"/>
                    <speciesReference species="C00013" stoichiometry="1"/>
                    <speciesReference species="C03512" stoichiometry="1"/>
                    <speciesReference species="C00080" stoichiometry="1"/>
                </listOfProducts>
            </reaction>
            <reaction id="ER00167" name="Exchange: (Arsenite)" reversible="true">
                <listOfReactants/>
                <listOfProducts>
                    <speciesReference species="CE06697" stoichiometry="1"/>
                </listOfProducts>
            </reaction>
            <reaction id="ER00164" name="Exchange: (Uridine)" reversible="true">
                <listOfReactants/>
                <listOfProducts>
                    <speciesReference species="CE00299" stoichiometry="1"/>
                </listOfProducts>
            </reaction>
            <reaction id="ER00165" name="Exchange: (Inosine)" reversible="true">
                <listOfReactants/>
                <listOfProducts>
                    <speciesReference species="CE00294" stoichiometry="1"/>
                </listOfProducts>
            </reaction>
            <reaction id="R03457" name="D-erythro-1-(Imidazol-4-yl)glycerol 3-phosphate hydro-lyase" reversible="true">
                <listOfReactants>
                    <speciesReference species="C04666" stoichiometry="1"/>
                </listOfReactants>
                <listOfProducts>
                    <speciesReference species="C01267" stoichiometry="1"/>
                    <speciesReference species="C00001" stoichiometry="1"/>
                </listOfProducts>
            </reaction>
            <reaction id="ER00162" name="Exchange: (Guanine)" reversible="true">
                <listOfReactants/>
                <listOfProducts>
                    <speciesReference species="CE00242" stoichiometry="1"/>
                </listOfProducts>
            </reaction>
            <reaction id="R03458" name="5-Amino-6-(5-phosphoribitylamino)uracil:NADP+ 1'-oxidoreductase" reversible="false">
                <listOfReactants>
                    <speciesReference species="C01268" stoichiometry="1"/>
                    <speciesReference species="C00005" stoichiometry="1"/>
                    <speciesReference species="C00080" stoichiometry="1"/>
                </listOfReactants>
                <listOfProducts>
                    <speciesReference species="C04454" stoichiometry="1"/>
                    <speciesReference species="C00006" stoichiometry="1"/>
                </listOfProducts>
            </reaction>
            <reaction id="ER00163" name="Exchange: (Uracil)" reversible="true">
                <listOfReactants/>
                <listOfProducts>
                    <speciesReference species="CE00106" stoichiometry="1"/>
                </listOfProducts>
            </reaction>
            <reaction id="R03459" name="2,5-Diamino-6-hydroxy-4-(5-phosphoribosylamino)-pyrimidine" reversible="false">
                <listOfReactants>
                    <speciesReference species="C01304" stoichiometry="1"/>
                    <speciesReference species="C00001" stoichiometry="1"/>
                </listOfReactants>
                <listOfProducts>
                    <speciesReference species="C01268" stoichiometry="1"/>
                    <speciesReference species="C00014" stoichiometry="1"/>
                </listOfProducts>
            </reaction>
            <reaction id="R03660" name="6.1.1.20" reversible="false">
                <listOfReactants>
                    <speciesReference species="C00002" stoichiometry="1"/>
                    <speciesReference species="C00079" stoichiometry="1"/>
                    <speciesReference species="C01648" stoichiometry="1"/>
                </listOfReactants>
                <listOfProducts>
                    <speciesReference species="C00020" stoichiometry="1"/>
                    <speciesReference species="C00013" stoichiometry="1"/>
                    <speciesReference species="C03511" stoichiometry="1"/>
                    <speciesReference species="C00080" stoichiometry="1"/>
                </listOfProducts>
            </reaction>
            <reaction id="R03659" name="L-Methionine:tRNAMet ligase (AMP-forming)" reversible="false">
                <listOfReactants>
                    <speciesReference species="C00002" stoichiometry="1"/>
                    <speciesReference species="C00073" stoichiometry="1"/>
                    <speciesReference species="C01647" stoichiometry="1"/>
                </listOfReactants>
                <listOfProducts>
                    <speciesReference species="C00020" stoichiometry="1"/>
                    <speciesReference species="C00013" stoichiometry="1"/>
                    <speciesReference species="C02430" stoichiometry="1"/>
                    <speciesReference species="C00080" stoichiometry="1"/>
                </listOfProducts>
            </reaction>
            <reaction id="R03658" name="6.1.1.6" reversible="false">
                <listOfReactants>
                    <speciesReference species="C00002" stoichiometry="1"/>
                    <speciesReference species="C00047" stoichiometry="1"/>
                    <speciesReference species="C01646" stoichiometry="1"/>
                </listOfReactants>
                <listOfProducts>
                    <speciesReference species="C00020" stoichiometry="1"/>
                    <speciesReference species="C00013" stoichiometry="1"/>
                    <speciesReference species="C01931" stoichiometry="1"/>
                    <speciesReference species="C00080" stoichiometry="1"/>
                </listOfProducts>
            </reaction>
            <reaction id="R00529" name="ATP:sulfate adenylyltransferase" reversible="true">
                <listOfReactants>
                    <speciesReference species="C00002" stoichiometry="1"/>
                    <speciesReference species="C00059" stoichiometry="1"/>
                </listOfReactants>
                <listOfProducts>
                    <speciesReference species="C00013" stoichiometry="1"/>
                    <speciesReference species="C00224" stoichiometry="1"/>
                </listOfProducts>
            </reaction>
            <reaction id="R03460" name="Phosphoenolpyruvate:3-phosphoshikimate" reversible="true">
                <listOfReactants>
                    <speciesReference species="C00074" stoichiometry="1"/>
                    <speciesReference species="C03175" stoichiometry="1"/>
                </listOfReactants>
                <listOfProducts>
                    <speciesReference species="C00009" stoichiometry="1"/>
                    <speciesReference species="C01269" stoichiometry="1"/>
                </listOfProducts>
            </reaction>
            <reaction id="R03655" name="6.1.1.21" reversible="false">
                <listOfReactants>
                    <speciesReference species="C00002" stoichiometry="1"/>
                    <speciesReference species="C00135" stoichiometry="1"/>
                    <speciesReference species="C01643" stoichiometry="1"/>
                </listOfReactants>
                <listOfProducts>
                    <speciesReference species="C00020" stoichiometry="1"/>
                    <speciesReference species="C00013" stoichiometry="1"/>
                    <speciesReference species="C02988" stoichiometry="1"/>
                    <speciesReference species="C00080" stoichiometry="1"/>
                </listOfProducts>
            </reaction>
            <reaction id="R03654" name="Glycine:tRNA(Gly) ligase (AMP-forming)" reversible="false">
                <listOfReactants>
                    <speciesReference species="C00002" stoichiometry="1"/>
                    <speciesReference species="C00037" stoichiometry="1"/>
                    <speciesReference species="C01642" stoichiometry="1"/>
                </listOfReactants>
                <listOfProducts>
                    <speciesReference species="C00020" stoichiometry="1"/>
                    <speciesReference species="C00013" stoichiometry="1"/>
                    <speciesReference species="C02412" stoichiometry="1"/>
                    <speciesReference species="C00080" stoichiometry="1"/>
                </listOfProducts>
            </reaction>
            <reaction id="R03657" name="6.1.1.4" reversible="false">
                <listOfReactants>
                    <speciesReference species="C00002" stoichiometry="1"/>
                    <speciesReference species="C00123" stoichiometry="1"/>
                    <speciesReference species="C01645" stoichiometry="1"/>
                </listOfReactants>
                <listOfProducts>
                    <speciesReference species="C00020" stoichiometry="1"/>
                    <speciesReference species="C00013" stoichiometry="1"/>
                    <speciesReference species="C02047" stoichiometry="1"/>
                    <speciesReference species="C00080" stoichiometry="1"/>
                </listOfProducts>
            </reaction>
            <reaction id="R03656" name="6.1.1.5" reversible="false">
                <listOfReactants>
                    <speciesReference species="C00002" stoichiometry="1"/>
                    <speciesReference species="C00407" stoichiometry="1"/>
                    <speciesReference species="C01644" stoichiometry="1"/>
                </listOfReactants>
                <listOfProducts>
                    <speciesReference species="C00020" stoichiometry="1"/>
                    <speciesReference species="C00013" stoichiometry="1"/>
                    <speciesReference species="C03127" stoichiometry="1"/>
                    <speciesReference species="C00080" stoichiometry="1"/>
                </listOfProducts>
            </reaction>
            <reaction id="R00524" name="Formamide amidohydrolase" reversible="false">
                <listOfReactants>
                    <speciesReference species="C00488" stoichiometry="1"/>
                    <speciesReference species="C00001" stoichiometry="1"/>
                </listOfReactants>
                <listOfProducts>
                    <speciesReference species="C00058" stoichiometry="1"/>
                    <speciesReference species="C00014" stoichiometry="1"/>
                    <speciesReference species="C00080" stoichiometry="1"/>
                </listOfProducts>
            </reaction>
            <reaction id="R03018" name="ATP:pantothenate 4'-phosphotransferase" reversible="false">
                <listOfReactants>
                    <speciesReference species="C00002" stoichiometry="1"/>
                    <speciesReference species="C00864" stoichiometry="1"/>
                </listOfReactants>
                <listOfProducts>
                    <speciesReference species="C00008" stoichiometry="1"/>
                    <speciesReference species="C03492" stoichiometry="1"/>
                    <speciesReference species="C00080" stoichiometry="1"/>
                </listOfProducts>
            </reaction>
            <reaction id="R00330" name="ATP:nucleoside-diphosphate phosphatransferase" reversible="true">
                <listOfReactants>
                    <speciesReference species="C00002" stoichiometry="1"/>
                    <speciesReference species="C00035" stoichiometry="1"/>
                </listOfReactants>
                <listOfProducts>
                    <speciesReference species="C00008" stoichiometry="1"/>
                    <speciesReference species="C00044" stoichiometry="1"/>
                </listOfProducts>
            </reaction>
            <reaction id="R03013" name="L-Histidinol-phosphate phosphohydrolase" reversible="true">
                <listOfReactants>
                    <speciesReference species="C01100" stoichiometry="1"/>
                    <speciesReference species="C00001" stoichiometry="1"/>
                    <speciesReference species="C00080" stoichiometry="1"/>
                </listOfReactants>
                <listOfProducts>
                    <speciesReference species="C00860" stoichiometry="1"/>
                    <speciesReference species="C00009" stoichiometry="1"/>
                </listOfProducts>
            </reaction>
            <reaction id="R03012" name="L-Histidinol:NAD+ oxidoreductase" reversible="true">
                <listOfReactants>
                    <speciesReference species="C00860" stoichiometry="1"/>
                    <speciesReference species="C00003" stoichiometry="1"/>
                </listOfReactants>
                <listOfProducts>
                    <speciesReference species="C01929" stoichiometry="1"/>
                    <speciesReference species="C00004" stoichiometry="1"/>
                    <speciesReference species="C00080" stoichiometry="2"/>
                </listOfProducts>
            </reaction>
            <reaction id="ER00159" name="Exchange: (Adenine)" reversible="true">
                <listOfReactants/>
                <listOfProducts>
                    <speciesReference species="CE00147" stoichiometry="1"/>
                </listOfProducts>
            </reaction>
            <reaction id="R00317" name="Acetyl phosphate phosphohydrolase" reversible="false">
                <listOfReactants>
                    <speciesReference species="C00227" stoichiometry="1"/>
                    <speciesReference species="C00001" stoichiometry="1"/>
                </listOfReactants>
                <listOfProducts>
                    <speciesReference species="C00033" stoichiometry="1"/>
                    <speciesReference species="C00009" stoichiometry="1"/>
                    <speciesReference species="C00080" stoichiometry="1"/>
                </listOfProducts>
            </reaction>
            <reaction id="R00316" name="Acetate:CoA ligase (AMP-forming)" reversible="false">
                <listOfReactants>
                    <speciesReference species="C00002" stoichiometry="1"/>
                    <speciesReference species="C00033" stoichiometry="1"/>
                </listOfReactants>
                <listOfProducts>
                    <speciesReference species="C00013" stoichiometry="1"/>
                    <speciesReference species="C05993" stoichiometry="1"/>
                </listOfProducts>
            </reaction>
            <reaction id="ER00155" name="Exchange: (Pantothenate)" reversible="true">
                <listOfReactants/>
                <listOfProducts>
                    <speciesReference species="CE00864" stoichiometry="1"/>
                </listOfProducts>
            </reaction>
            <reaction id="ER00156" name="Exchange: (Ferrichrome)" reversible="true">
                <listOfReactants/>
                <listOfProducts>
                    <speciesReference species="CE06228" stoichiometry="1"/>
                </listOfProducts>
            </reaction>
            <reaction id="ER00157" name="Exchange: (Vit B12)" reversible="true">
                <listOfReactants/>
                <listOfProducts>
                    <speciesReference species="CE05776" stoichiometry="1"/>
                </listOfProducts>
            </reaction>
            <reaction id="R03650" name="L-Cysteine:tRNA(Cys) ligase (AMP-forming)" reversible="false">
                <listOfReactants>
                    <speciesReference species="C00002" stoichiometry="1"/>
                    <speciesReference species="C00097" stoichiometry="1"/>
                    <speciesReference species="C01639" stoichiometry="1"/>
                </listOfReactants>
                <listOfProducts>
                    <speciesReference species="C00020" stoichiometry="1"/>
                    <speciesReference species="C00013" stoichiometry="1"/>
                    <speciesReference species="C03125" stoichiometry="1"/>
                    <speciesReference species="C00080" stoichiometry="1"/>
                </listOfProducts>
            </reaction>
            <reaction id="ER00158" name="Exchange: (Adenosine-GDP-cobinamide)" reversible="true">
                <listOfReactants/>
                <listOfProducts>
                    <speciesReference species="CE06510" stoichiometry="1"/>
                </listOfProducts>
            </reaction>
            <reaction id="R03651" name="L-Glutamate:tRNA(Gln) ligase (AMP-forming)" reversible="false">
                <listOfReactants>
                    <speciesReference species="C00002" stoichiometry="1"/>
                    <speciesReference species="C00025" stoichiometry="1"/>
                    <speciesReference species="C01640" stoichiometry="1"/>
                </listOfReactants>
                <listOfProducts>
                    <speciesReference species="C00020" stoichiometry="1"/>
                    <speciesReference species="C00013" stoichiometry="1"/>
                    <speciesReference species="C06112" stoichiometry="1"/>
                    <speciesReference species="C00080" stoichiometry="1"/>
                </listOfProducts>
            </reaction>
            <reaction id="ER00151" name="Exchange: (3-P-D-Glycerate)" reversible="true">
                <listOfReactants/>
                <listOfProducts>
                    <speciesReference species="CE00197" stoichiometry="1"/>
                </listOfProducts>
            </reaction>
            <reaction id="ER00152" name="Exchange: (Betaine)" reversible="true">
                <listOfReactants/>
                <listOfProducts>
                    <speciesReference species="CE00719" stoichiometry="1"/>
                </listOfProducts>
            </reaction>
            <reaction id="ER00153" name="Exchange: (Formate)" reversible="true">
                <listOfReactants/>
                <listOfProducts>
                    <speciesReference species="CE00058" stoichiometry="1"/>
                </listOfProducts>
            </reaction>
            <reaction id="ER00154" name="Exchange: (Oxalate)" reversible="true">
                <listOfReactants/>
                <listOfProducts>
                    <speciesReference species="CE00209" stoichiometry="1"/>
                </listOfProducts>
            </reaction>
            <reaction id="R00519" name="1.2.1.2" reversible="true">
                <listOfReactants>
                    <speciesReference species="C00058" stoichiometry="1"/>
                    <speciesReference species="C00003" stoichiometry="1"/>
                </listOfReactants>
                <listOfProducts>
                    <speciesReference species="C00011" stoichiometry="1"/>
                    <speciesReference species="C00004" stoichiometry="1"/>
                </listOfProducts>
            </reaction>
            <reaction id="ER00161" name="Exchange: (Cytosine)" reversible="true">
                <listOfReactants/>
                <listOfProducts>
                    <speciesReference species="CE00380" stoichiometry="1"/>
                </listOfProducts>
            </reaction>
            <reaction id="ER00160" name="Exchange: (Thymine)" reversible="true">
                <listOfReactants/>
                <listOfProducts>
                    <speciesReference species="CE00178" stoichiometry="1"/>
                </listOfProducts>
            </reaction>
            <reaction id="R03647" name="L-Aspartate:tRNAAsp ligase (AMP-forming)" reversible="false">
                <listOfReactants>
                    <speciesReference species="C00002" stoichiometry="1"/>
                    <speciesReference species="C00049" stoichiometry="1"/>
                    <speciesReference species="C01637" stoichiometry="1"/>
                </listOfReactants>
                <listOfProducts>
                    <speciesReference species="C00020" stoichiometry="1"/>
                    <speciesReference species="C00013" stoichiometry="1"/>
                    <speciesReference species="C06113" stoichiometry="1"/>
                    <speciesReference species="C00080" stoichiometry="1"/>
                </listOfProducts>
            </reaction>
            <reaction id="R03646" name="6.1.1.19" reversible="false">
                <listOfReactants>
                    <speciesReference species="C00002" stoichiometry="1"/>
                    <speciesReference species="C00062" stoichiometry="1"/>
                    <speciesReference species="C01636" stoichiometry="1"/>
                </listOfReactants>
                <listOfProducts>
                    <speciesReference species="C00020" stoichiometry="1"/>
                    <speciesReference species="C00013" stoichiometry="1"/>
                    <speciesReference species="C02163" stoichiometry="1"/>
                    <speciesReference species="C00080" stoichiometry="1"/>
                </listOfProducts>
            </reaction>
            <reaction id="R03858" name="Lauroyl-CoA:acetyl-CoA C-acyltransferase" reversible="true">
                <listOfReactants>
                    <speciesReference species="C01832" stoichiometry="1"/>
                    <speciesReference species="C00024" stoichiometry="1"/>
                </listOfReactants>
                <listOfProducts>
                    <speciesReference species="C00010" stoichiometry="1"/>
                    <speciesReference species="C05261" stoichiometry="1"/>
                </listOfProducts>
            </reaction>
            <reaction id="R00511" name="Cytidine-5'-monophosphate phosphohydrolase" reversible="false">
                <listOfReactants>
                    <speciesReference species="C00055" stoichiometry="1"/>
                    <speciesReference species="C00001" stoichiometry="1"/>
                </listOfReactants>
                <listOfProducts>
                    <speciesReference species="C00475" stoichiometry="1"/>
                    <speciesReference species="C00009" stoichiometry="1"/>
                </listOfProducts>
            </reaction>
            <reaction id="R04520" name="Geranylgeranyl diphosphate:sn-3-O-(geranylgeranyl)glycerol" reversible="true">
                <listOfReactants>
                    <speciesReference species="C00353" stoichiometry="1"/>
                    <speciesReference species="C04590" stoichiometry="1"/>
                </listOfReactants>
                <listOfProducts>
                    <speciesReference species="C00013" stoichiometry="1"/>
                    <speciesReference species="C04638" stoichiometry="1"/>
                    <speciesReference species="C00080" stoichiometry="1"/>
                </listOfProducts>
            </reaction>
            <reaction id="R03857" name="Lauroyl-CoA:(acceptor) 2,3-oxidoreductase" reversible="false">
                <listOfReactants>
                    <speciesReference species="C01832" stoichiometry="1"/>
                    <speciesReference species="C00016" stoichiometry="1"/>
                </listOfReactants>
                <listOfProducts>
                    <speciesReference species="C03221" stoichiometry="1"/>
                    <speciesReference species="C01352" stoichiometry="1"/>
                </listOfProducts>
            </reaction>
            <reaction id="R03005" name="ATP:nicotinamide-nucleotide adenylyltransferase" reversible="false">
                <listOfReactants>
                    <speciesReference species="C00002" stoichiometry="1"/>
                    <speciesReference species="C01185" stoichiometry="1"/>
                </listOfReactants>
                <listOfProducts>
                    <speciesReference species="C00013" stoichiometry="1"/>
                    <speciesReference species="C00857" stoichiometry="1"/>
                </listOfProducts>
            </reaction>
            <reaction id="R00512" name="ATP:CMP phosphotransferase" reversible="true">
                <listOfReactants>
                    <speciesReference species="C00002" stoichiometry="1"/>
                    <speciesReference species="C00055" stoichiometry="1"/>
                </listOfReactants>
                <listOfProducts>
                    <speciesReference species="C00008" stoichiometry="1"/>
                    <speciesReference species="C00112" stoichiometry="1"/>
                </listOfProducts>
            </reaction>
            <reaction id="R04463" name="5'-Phosphoribosylformylglycinamide:L-glutamine amido-ligase" reversible="false">
                <listOfReactants>
                    <speciesReference species="C00002" stoichiometry="1"/>
                    <speciesReference species="C04376" stoichiometry="1"/>
                    <speciesReference species="C00064" stoichiometry="1"/>
                    <speciesReference species="C00001" stoichiometry="1"/>
                </listOfReactants>
                <listOfProducts>
                    <speciesReference species="C00008" stoichiometry="1"/>
                    <speciesReference species="C00009" stoichiometry="1"/>
                    <speciesReference species="C04640" stoichiometry="1"/>
                    <speciesReference species="C00025" stoichiometry="1"/>
                    <speciesReference species="C00080" stoichiometry="2"/>
                </listOfProducts>
            </reaction>
            <reaction id="R04859" name="O3-Acetyl-L-serine acetate-lyase (adding hydrogen sulfide)" reversible="false">
                <listOfReactants>
                    <speciesReference species="C00979" stoichiometry="1"/>
                    <speciesReference species="C00320" stoichiometry="1"/>
                    <speciesReference species="C00342" stoichiometry="1"/>
                </listOfReactants>
                <listOfProducts>
                    <speciesReference species="C00097" stoichiometry="1"/>
                    <speciesReference species="C00094" stoichiometry="1"/>
                    <speciesReference species="C00343" stoichiometry="1"/>
                    <speciesReference species="C00033" stoichiometry="1"/>
                    <speciesReference species="C00080" stoichiometry="1"/>
                </listOfProducts>
            </reaction>
            <reaction id="R03346" name="Nicotinate D-ribonucleotide phosphohydrolase" reversible="false">
                <listOfReactants>
                    <speciesReference species="C01185" stoichiometry="1"/>
                    <speciesReference species="C00001" stoichiometry="1"/>
                </listOfReactants>
                <listOfProducts>
                    <speciesReference species="C05841" stoichiometry="1"/>
                    <speciesReference species="C00009" stoichiometry="1"/>
                </listOfProducts>
            </reaction>
            <reaction id="R03348" name="Nicotinate-nucleotide:pyrophosphate phosphoribosyltransferase" reversible="false">
                <listOfReactants>
                    <speciesReference species="C03722" stoichiometry="1"/>
                    <speciesReference species="C00119" stoichiometry="1"/>
                    <speciesReference species="C00080" stoichiometry="1"/>
                </listOfReactants>
                <listOfProducts>
                    <speciesReference species="C01185" stoichiometry="1"/>
                    <speciesReference species="C00013" stoichiometry="1"/>
                    <speciesReference species="C00011" stoichiometry="1"/>
                </listOfProducts>
            </reaction>
            <reaction id="R04457" name="6,7-Dimethyl-8-(1-D-ribityl)lumazine:6,7-dimethyl-8-(1-D-ribityl)" reversible="false">
                <listOfReactants>
                    <speciesReference species="C04732" stoichiometry="1"/>
                    <speciesReference species="C15556" stoichiometry="1"/>
                </listOfReactants>
                <listOfProducts>
                    <speciesReference species="C04332" stoichiometry="1"/>
                    <speciesReference species="C00009" stoichiometry="1"/>
                    <speciesReference species="C00001" stoichiometry="2"/>
                    <speciesReference species="C00080" stoichiometry="1"/>
                </listOfProducts>
            </reaction>
            <reaction id="R00908" name="3-Aminopropanoate:2-oxoglutarate aminotransferase" reversible="false">
                <listOfReactants>
                    <speciesReference species="C00099" stoichiometry="1"/>
                    <speciesReference species="C00026" stoichiometry="1"/>
                </listOfReactants>
                <listOfProducts>
                    <speciesReference species="C00222" stoichiometry="1"/>
                    <speciesReference species="C00025" stoichiometry="1"/>
                </listOfProducts>
            </reaction>
            <reaction id="R04475" name="N-Succinyl-L-2,6-diaminoheptanedioate:2-ocoglytarate" reversible="true">
                <listOfReactants>
                    <speciesReference species="C04421" stoichiometry="1"/>
                    <speciesReference species="C00026" stoichiometry="1"/>
                </listOfReactants>
                <listOfProducts>
                    <speciesReference species="C04462" stoichiometry="1"/>
                    <speciesReference species="C00025" stoichiometry="1"/>
                </listOfProducts>
            </reaction>
            <reaction id="R00502" name="UTP:alpha-D-hexose-1-phosphate uridylyltransferase" reversible="true">
                <listOfReactants>
                    <speciesReference species="C00075" stoichiometry="1"/>
                    <speciesReference species="C00446" stoichiometry="1"/>
                </listOfReactants>
                <listOfProducts>
                    <speciesReference species="C00013" stoichiometry="1"/>
                    <speciesReference species="C00052" stoichiometry="1"/>
                </listOfProducts>
            </reaction>
            <reaction id="R01220" name="1.5.1.5" reversible="true">
                <listOfReactants>
                    <speciesReference species="C00143" stoichiometry="1"/>
                    <speciesReference species="C00006" stoichiometry="1"/>
                </listOfReactants>
                <listOfProducts>
                    <speciesReference species="C00445" stoichiometry="1"/>
                    <speciesReference species="C00005" stoichiometry="1"/>
                </listOfProducts>
            </reaction>
            <reaction id="R01221" name="glycine synthase" reversible="true">
                <listOfReactants>
                    <speciesReference species="C00143" stoichiometry="1"/>
                    <speciesReference species="C00014" stoichiometry="1"/>
                    <speciesReference species="C00011" stoichiometry="1"/>
                    <speciesReference species="C00004" stoichiometry="1"/>
                    <speciesReference species="C00080" stoichiometry="1"/>
                </listOfReactants>
                <listOfProducts>
                    <speciesReference species="C00037" stoichiometry="1"/>
                    <speciesReference species="C00101" stoichiometry="1"/>
                    <speciesReference species="C00003" stoichiometry="1"/>
                </listOfProducts>
            </reaction>
            <reaction id="R00509" name="ATP:adenylylsulfate 3'-phosphotransferase" reversible="false">
                <listOfReactants>
                    <speciesReference species="C00002" stoichiometry="1"/>
                    <speciesReference species="C00224" stoichiometry="1"/>
                </listOfReactants>
                <listOfProducts>
                    <speciesReference species="C00008" stoichiometry="1"/>
                    <speciesReference species="C00053" stoichiometry="1"/>
                    <speciesReference species="C00080" stoichiometry="1"/>
                </listOfProducts>
            </reaction>
            <reaction id="R01213" name="3-Carboxy-3-hydroxy-4-methylpentanoate 3-methyl-2-oxobutanoate-lyase" reversible="false">
                <listOfReactants>
                    <speciesReference species="C00024" stoichiometry="1"/>
                    <speciesReference species="C00141" stoichiometry="1"/>
                    <speciesReference species="C00001" stoichiometry="1"/>
                </listOfReactants>
                <listOfProducts>
                    <speciesReference species="C02504" stoichiometry="1"/>
                    <speciesReference species="C00010" stoichiometry="1"/>
                    <speciesReference species="C00080" stoichiometry="1"/>
                </listOfProducts>
            </reaction>
            <reaction id="R01214" name="L-Valine:2-oxoglutarate aminotransferase" reversible="true">
                <listOfReactants>
                    <speciesReference species="C00183" stoichiometry="1"/>
                    <speciesReference species="C00026" stoichiometry="1"/>
                </listOfReactants>
                <listOfProducts>
                    <speciesReference species="C00141" stoichiometry="1"/>
                    <speciesReference species="C00025" stoichiometry="1"/>
                </listOfProducts>
            </reaction>
            <reaction id="R04440" name="(R)-2,3-Dihydroxy-3-methylbutanoate:NADP+ oxidoreductase" reversible="true">
                <listOfReactants>
                    <speciesReference species="C04272" stoichiometry="1"/>
                    <speciesReference species="C00006" stoichiometry="1"/>
                </listOfReactants>
                <listOfProducts>
                    <speciesReference species="C00005" stoichiometry="1"/>
                    <speciesReference species="C04181" stoichiometry="1"/>
                    <speciesReference species="C00080" stoichiometry="1"/>
                </listOfProducts>
            </reaction>
            <reaction id="R04441" name="(R)-2,3-Dihydroxy-3-methylbutanoate hydro-lyase" reversible="false">
                <listOfReactants>
                    <speciesReference species="C04272" stoichiometry="1"/>
                </listOfReactants>
                <listOfProducts>
                    <speciesReference species="C00141" stoichiometry="1"/>
                    <speciesReference species="C00001" stoichiometry="1"/>
                </listOfProducts>
            </reaction>
            <reaction id="RM00002" name="Growth: Protein" reversible="false">
                <listOfReactants>
                    <speciesReference species="C00041" stoichiometry="248.21"/>
                    <speciesReference species="C00097" stoichiometry="24.82"/>
                    <speciesReference species="C00049" stoichiometry="325.68"/>
                    <speciesReference species="C00025" stoichiometry="368.67"/>
                    <speciesReference species="C00079" stoichiometry="107.76"/>
                    <speciesReference species="C00037" stoichiometry="249.99"/>
                    <speciesReference species="C00135" stoichiometry="46.48"/>
                    <speciesReference species="C00407" stoichiometry="121.33"/>
                    <speciesReference species="C00047" stoichiometry="97.7"/>
                    <speciesReference species="C00123" stoichiometry="210.08"/>
                    <speciesReference species="C00073" stoichiometry="55.06"/>
                    <speciesReference species="C00152" stoichiometry="81.42"/>
                    <speciesReference species="C00148" stoichiometry="159.82"/>
                    <speciesReference species="C00064" stoichiometry="110.12"/>
                    <speciesReference species="C00062" stoichiometry="168.82"/>
                    <speciesReference species="C00065" stoichiometry="148.08"/>
                    <speciesReference species="C00188" stoichiometry="185.04"/>
                    <speciesReference species="C00183" stoichiometry="213.87"/>
                    <speciesReference species="C00078" stoichiometry="33.73"/>
                    <speciesReference species="C00082" stoichiometry="74.12"/>
                </listOfReactants>
                <listOfProducts>
                    <speciesReference species="CM00005" stoichiometry="1"/>
                </listOfProducts>
            </reaction>
            <reaction id="RM00001" name="Growth: (Assemble)" reversible="false">
                <listOfReactants>
                    <speciesReference species="CM00005" stoichiometry="1"/>
                    <speciesReference species="CM00002" stoichiometry="1"/>
                    <speciesReference species="CM00006" stoichiometry="1"/>
                    <speciesReference species="CM00007" stoichiometry="1"/>
                    <speciesReference species="CM00009" stoichiometry="1"/>
                    <speciesReference species="CM00010" stoichiometry="1"/>
                    <speciesReference species="CM00008" stoichiometry="1"/>
                    <speciesReference species="CM00012" stoichiometry="1"/>
                </listOfReactants>
                <listOfProducts>
                    <speciesReference species="CM00001" stoichiometry="1"/>
                </listOfProducts>
            </reaction>
            <reaction id="RM00004" name="Growth: DNA" reversible="false">
                <listOfReactants>
                    <speciesReference species="C00131" stoichiometry="3.73"/>
                    <speciesReference species="C00459" stoichiometry="3.73"/>
                    <speciesReference species="C00458" stoichiometry="2.16"/>
                    <speciesReference species="C00286" stoichiometry="2.16"/>
                </listOfReactants>
                <listOfProducts>
                    <speciesReference species="C00013" stoichiometry="11.78"/>
                    <speciesReference species="CM00006" stoichiometry="1"/>
                </listOfProducts>
            </reaction>
            <reaction id="RM00003" name="Growth: S-layer glyco" reversible="false">
                <listOfReactants>
                    <speciesReference species="C00357" stoichiometry="4.44"/>
                    <speciesReference species="C00031" stoichiometry="9.61"/>
                    <speciesReference species="C00124" stoichiometry="9.61"/>
                    <speciesReference species="C00059" stoichiometry="20.7"/>
                </listOfReactants>
                <listOfProducts>
                    <speciesReference species="C00009" stoichiometry="4.44"/>
                    <speciesReference species="CM00002" stoichiometry="1"/>
                </listOfProducts>
            </reaction>
            <reaction id="RM00006" name="Growth: Cofactors" reversible="false">
                <listOfReactants>
                    <speciesReference species="C00016" stoichiometry="0.04"/>
                    <speciesReference species="C00003" stoichiometry="0.04"/>
                    <speciesReference species="C00006" stoichiometry="0.04"/>
                    <speciesReference species="C00101" stoichiometry="0.06"/>
                    <speciesReference species="C00143" stoichiometry="0.06"/>
                    <speciesReference species="C00234" stoichiometry="0.06"/>
                    <speciesReference species="C00748" stoichiometry="0.03"/>
                    <speciesReference species="C00194" stoichiometry="0.02"/>
                    <speciesReference species="C00010" stoichiometry="0.04"/>
                    <speciesReference species="C00376" stoichiometry="0.1"/>
                    <speciesReference species="C00828" stoichiometry="0.02"/>
                </listOfReactants>
                <listOfProducts>
                    <speciesReference species="CM00008" stoichiometry="1"/>
                </listOfProducts>
            </reaction>
            <reaction id="RM00005" name="Growth: RNA" reversible="false">
                <listOfReactants>
                    <speciesReference species="C00002" stoichiometry="21.16"/>
                    <speciesReference species="C00075" stoichiometry="21.16"/>
                    <speciesReference species="C00063" stoichiometry="12.21"/>
                    <speciesReference species="C00044" stoichiometry="12.21"/>
                </listOfReactants>
                <listOfProducts>
                    <speciesReference species="C00013" stoichiometry="66.74"/>
                    <speciesReference species="CM00007" stoichiometry="1"/>
                </listOfProducts>
            </reaction>
            <reaction id="R01231" name="Xanthosine-5'-phosphate:L-glutamine amido-ligase (AMP-forming)" reversible="false">
                <listOfReactants>
                    <speciesReference species="C00002" stoichiometry="1"/>
                    <speciesReference species="C00655" stoichiometry="1"/>
                    <speciesReference species="C00064" stoichiometry="1"/>
                    <speciesReference species="C00001" stoichiometry="1"/>
                </listOfReactants>
                <listOfProducts>
                    <speciesReference species="C00020" stoichiometry="1"/>
                    <speciesReference species="C00013" stoichiometry="1"/>
                    <speciesReference species="C00144" stoichiometry="1"/>
                    <speciesReference species="C00025" stoichiometry="1"/>
                    <speciesReference species="C00080" stoichiometry="2"/>
                </listOfProducts>
            </reaction>
            <reaction id="RM00008" name="Growth: Salts" reversible="false">
                <listOfReactants>
                    <speciesReference species="C00698" stoichiometry="2813.36"/>
                    <speciesReference species="C01330" stoichiometry="2813.36"/>
                </listOfReactants>
                <listOfProducts>
                    <speciesReference species="CM00010" stoichiometry="1"/>
                </listOfProducts>
            </reaction>
            <reaction id="RM00007" name="Growth: Lipids" reversible="false">
                <listOfReactants>
                    <speciesReference species="C13863" stoichiometry="23.58"/>
                </listOfReactants>
                <listOfProducts>
                    <speciesReference species="CM00009" stoichiometry="1"/>
                </listOfProducts>
            </reaction>
            <reaction id="RM00009" name="Growth: Energy" reversible="false">
                <listOfReactants>
                    <speciesReference species="C00002" stoichiometry="1"/>
                    <speciesReference species="C00001" stoichiometry="1"/>
                </listOfReactants>
                <listOfProducts>
                    <speciesReference species="C00008" stoichiometry="1"/>
                    <speciesReference species="C00009" stoichiometry="1"/>
                    <speciesReference species="CM00012" stoichiometry="1"/>
                </listOfProducts>
            </reaction>
            <reaction id="R01229" name="GMP:pyrophosphate phosphoribosyltransferase" reversible="false">
                <listOfReactants>
                    <speciesReference species="C00242" stoichiometry="1"/>
                    <speciesReference species="C00119" stoichiometry="1"/>
                </listOfReactants>
                <listOfProducts>
                    <speciesReference species="C00144" stoichiometry="1"/>
                    <speciesReference species="C00013" stoichiometry="1"/>
                    <speciesReference species="C00080" stoichiometry="1"/>
                </listOfProducts>
            </reaction>
            <reaction id="R01227" name="Guanosine 5'-monophosphate phosphohydrolase" reversible="false">
                <listOfReactants>
                    <speciesReference species="C00144" stoichiometry="1"/>
                    <speciesReference species="C00001" stoichiometry="1"/>
                </listOfReactants>
                <listOfProducts>
                    <speciesReference species="C00387" stoichiometry="1"/>
                    <speciesReference species="C00009" stoichiometry="1"/>
                </listOfProducts>
            </reaction>
            <reaction id="R01226" name="5,10-Methylenetetrahydrofolate:3-methyl-2-oxobutanoate" reversible="false">
                <listOfReactants>
                    <speciesReference species="C00143" stoichiometry="1"/>
                    <speciesReference species="C00141" stoichiometry="1"/>
                    <speciesReference species="C00001" stoichiometry="1"/>
                </listOfReactants>
                <listOfProducts>
                    <speciesReference species="C00101" stoichiometry="1"/>
                    <speciesReference species="C00966" stoichiometry="1"/>
                </listOfProducts>
            </reaction>
            <reaction id="R04439" name="1.1.1.86" reversible="true">
                <listOfReactants>
                    <speciesReference species="C04272" stoichiometry="1"/>
                    <speciesReference species="C00006" stoichiometry="1"/>
                </listOfReactants>
                <listOfProducts>
                    <speciesReference species="C06010" stoichiometry="1"/>
                    <speciesReference species="C00005" stoichiometry="1"/>
                    <speciesReference species="C00080" stoichiometry="1"/>
                </listOfProducts>
            </reaction>
            <reaction id="R01244" name="Adenine aminohydrolase" reversible="false">
                <listOfReactants>
                    <speciesReference species="C00147" stoichiometry="1"/>
                    <speciesReference species="C00001" stoichiometry="1"/>
                </listOfReactants>
                <listOfProducts>
                    <speciesReference species="C00262" stoichiometry="1"/>
                    <speciesReference species="C00014" stoichiometry="1"/>
                    <speciesReference species="C00080" stoichiometry="1"/>
                </listOfProducts>
            </reaction>
            <reaction id="R00104" name="ATP:NAD+ 2'-phosphotransferase" reversible="false">
                <listOfReactants>
                    <speciesReference species="C00002" stoichiometry="1"/>
                    <speciesReference species="C00003" stoichiometry="1"/>
                </listOfReactants>
                <listOfProducts>
                    <speciesReference species="C00008" stoichiometry="1"/>
                    <speciesReference species="C00006" stoichiometry="1"/>
                    <speciesReference species="C00080" stoichiometry="1"/>
                </listOfProducts>
            </reaction>
            <reaction id="R04448" name="2.7.1.50" reversible="false">
                <listOfReactants>
                    <speciesReference species="C00002" stoichiometry="1"/>
                    <speciesReference species="C04294" stoichiometry="1"/>
                </listOfReactants>
                <listOfProducts>
                    <speciesReference species="C00008" stoichiometry="1"/>
                    <speciesReference species="C04327" stoichiometry="1"/>
                    <speciesReference species="C00080" stoichiometry="1"/>
                </listOfProducts>
            </reaction>
            <reaction id="R01251" name="L-Proline:NADP+ 5-oxidoreductase" reversible="true">
                <listOfReactants>
                    <speciesReference species="C03912" stoichiometry="1"/>
                    <speciesReference species="C00005" stoichiometry="1"/>
                    <speciesReference species="C00080" stoichiometry="2"/>
                </listOfReactants>
                <listOfProducts>
                    <speciesReference species="C00148" stoichiometry="1"/>
                    <speciesReference species="C00006" stoichiometry="1"/>
                </listOfProducts>
            </reaction>
            <reaction id="R90000" name="Oxid Phos: C I (NADH)" reversible="false">
                <listOfReactants>
                    <speciesReference species="C00004" stoichiometry="1"/>
                    <speciesReference species="C00828" stoichiometry="1"/>
                    <speciesReference species="C00080" stoichiometry="5"/>
                </listOfReactants>
                <listOfProducts>
                    <speciesReference species="C00003" stoichiometry="1"/>
                    <speciesReference species="C05819" stoichiometry="1"/>
                    <speciesReference species="C90000" stoichiometry="4"/>
                </listOfProducts>
            </reaction>
            <reaction id="R90003" name="Oxid Phos: Complex V" reversible="true">
                <listOfReactants>
                    <speciesReference species="C00008" stoichiometry="1"/>
                    <speciesReference species="C00009" stoichiometry="1"/>
                    <speciesReference species="C90000" stoichiometry="10"/>
                </listOfReactants>
                <listOfProducts>
                    <speciesReference species="C00002" stoichiometry="1"/>
                    <speciesReference species="C00001" stoichiometry="1"/>
                    <speciesReference species="C00080" stoichiometry="9"/>
                </listOfProducts>
            </reaction>
            <reaction id="R90004" name="Oxid Phos: C I (Ferredoxin)" reversible="false">
                <listOfReactants>
                    <speciesReference species="C00138" stoichiometry="1"/>
                    <speciesReference species="C00828" stoichiometry="1"/>
                    <speciesReference species="C00080" stoichiometry="3"/>
                </listOfReactants>
                <listOfProducts>
                    <speciesReference species="C00139" stoichiometry="1"/>
                    <speciesReference species="C05819" stoichiometry="1"/>
                    <speciesReference species="C90000" stoichiometry="2"/>
                </listOfProducts>
            </reaction>
            <reaction id="R90001" name="Oxid Phos: Complex III" reversible="false">
                <listOfReactants>
                    <speciesReference species="C05819" stoichiometry="1"/>
                    <speciesReference species="C00080" stoichiometry="2"/>
                    <speciesReference species="C90014" stoichiometry="2"/>
                </listOfReactants>
                <listOfProducts>
                    <speciesReference species="C00828" stoichiometry="1"/>
                    <speciesReference species="C90000" stoichiometry="2"/>
                    <speciesReference species="C90015" stoichiometry="2"/>
                </listOfProducts>
            </reaction>
            <reaction id="R90002" name="Oxid Phos: Complex IV" reversible="false">
                <listOfReactants>
                    <speciesReference species="C00007" stoichiometry="1"/>
                    <speciesReference species="C90015" stoichiometry="4"/>
                    <speciesReference species="C00080" stoichiometry="4"/>
                </listOfReactants>
                <listOfProducts>
                    <speciesReference species="C00001" stoichiometry="2"/>
                    <speciesReference species="C90000" stoichiometry="4"/>
                    <speciesReference species="C90014" stoichiometry="4"/>
                </listOfProducts>
            </reaction>
            <reaction id="R04218" name="Prephytoene diphosphate:geranylgeranyl-diphosphate" reversible="false">
                <listOfReactants>
                    <speciesReference species="C03427" stoichiometry="1"/>
                    <speciesReference species="C00005" stoichiometry="1"/>
                </listOfReactants>
                <listOfProducts>
                    <speciesReference species="C00013" stoichiometry="1"/>
                    <speciesReference species="C00006" stoichiometry="1"/>
                    <speciesReference species="C05413" stoichiometry="1"/>
                    <speciesReference species="C00080" stoichiometry="2"/>
                </listOfProducts>
            </reaction>
            <reaction id="R04224" name="(S)-3-Hydroxyisobutyryl-CoA hydro-lyase" reversible="false">
                <listOfReactants>
                    <speciesReference species="C03460" stoichiometry="1"/>
                    <speciesReference species="C00001" stoichiometry="1"/>
                </listOfReactants>
                <listOfProducts>
                    <speciesReference species="C06000" stoichiometry="1"/>
                </listOfProducts>
            </reaction>
            <reaction id="R04225" name="3-Methyl-2-oxopentanoate:lipoamide oxidoreductase(decarboxylating" reversible="false">
                <listOfReactants>
                    <speciesReference species="C03465" stoichiometry="1"/>
                    <speciesReference species="C00248" stoichiometry="1"/>
                    <speciesReference species="C00080" stoichiometry="1"/>
                </listOfReactants>
                <listOfProducts>
                    <speciesReference species="C05118" stoichiometry="1"/>
                    <speciesReference species="C00011" stoichiometry="1"/>
                </listOfProducts>
            </reaction>
            <reaction id="R01248" name="L-Proline:NAD+ 5-oxidoreductase" reversible="true">
                <listOfReactants>
                    <speciesReference species="C03912" stoichiometry="1"/>
                    <speciesReference species="C00004" stoichiometry="1"/>
                    <speciesReference species="C00080" stoichiometry="2"/>
                </listOfReactants>
                <listOfProducts>
                    <speciesReference species="C00148" stoichiometry="1"/>
                    <speciesReference species="C00003" stoichiometry="1"/>
                </listOfProducts>
            </reaction>
            <reaction id="R03321" name="beta-D-Glucose 6-phosphate ketol-isomerase" reversible="true">
                <listOfReactants>
                    <speciesReference species="C01172" stoichiometry="1"/>
                </listOfReactants>
                <listOfProducts>
                    <speciesReference species="C00085" stoichiometry="1"/>
                </listOfProducts>
            </reaction>
            <reaction id="R04233" name="(R)-4'-Phosphopantothenate:L-cysteine ligase" reversible="false">
                <listOfReactants>
                    <speciesReference species="C00063" stoichiometry="1"/>
                    <speciesReference species="C03492" stoichiometry="1"/>
                    <speciesReference species="C00097" stoichiometry="1"/>
                </listOfReactants>
                <listOfProducts>
                    <speciesReference species="C00112" stoichiometry="1"/>
                    <speciesReference species="C00009" stoichiometry="1"/>
                    <speciesReference species="C04352" stoichiometry="1"/>
                    <speciesReference species="C00080" stoichiometry="1"/>
                </listOfProducts>
            </reaction>
            <reaction id="R03314" name="-" reversible="true">
                <listOfReactants>
                    <speciesReference species="C01165" stoichiometry="1"/>
                </listOfReactants>
                <listOfProducts>
                    <speciesReference species="C03912" stoichiometry="1"/>
                    <speciesReference species="C00001" stoichiometry="1"/>
                    <speciesReference species="C00080" stoichiometry="1"/>
                </listOfProducts>
            </reaction>
            <reaction id="R03313" name="L-Glutamate-5-semialdehyde:NADP+ 5-oxidoreductase (phosphorylationg)" reversible="true">
                <listOfReactants>
                    <speciesReference species="C03287" stoichiometry="1"/>
                    <speciesReference species="C00005" stoichiometry="1"/>
                    <speciesReference species="C00080" stoichiometry="1"/>
                </listOfReactants>
                <listOfProducts>
                    <speciesReference species="C01165" stoichiometry="1"/>
                    <speciesReference species="C00009" stoichiometry="1"/>
                    <speciesReference species="C00006" stoichiometry="1"/>
                </listOfProducts>
            </reaction>
            <reaction id="R04230" name="(R)-4'-Phosphopantothenate:L-cysteine ligase" reversible="false">
                <listOfReactants>
                    <speciesReference species="C00002" stoichiometry="1"/>
                    <speciesReference species="C03492" stoichiometry="1"/>
                    <speciesReference species="C00097" stoichiometry="1"/>
                </listOfReactants>
                <listOfProducts>
                    <speciesReference species="C00008" stoichiometry="1"/>
                    <speciesReference species="C00009" stoichiometry="1"/>
                    <speciesReference species="C04352" stoichiometry="1"/>
                    <speciesReference species="C00080" stoichiometry="1"/>
                </listOfProducts>
            </reaction>
            <reaction id="R05341" name="Lycopene cyclase" reversible="false">
                <listOfReactants>
                    <speciesReference species="C05432" stoichiometry="1"/>
                </listOfReactants>
                <listOfProducts>
                    <speciesReference species="C05435" stoichiometry="1"/>
                </listOfProducts>
            </reaction>
            <reaction id="R01466" name="O-Phospho-L-homoserine phospho-lyase (adding water)" reversible="false">
                <listOfReactants>
                    <speciesReference species="C01102" stoichiometry="1"/>
                    <speciesReference species="C00001" stoichiometry="1"/>
                </listOfReactants>
                <listOfProducts>
                    <speciesReference species="C00188" stoichiometry="1"/>
                    <speciesReference species="C00009" stoichiometry="1"/>
                </listOfProducts>
            </reaction>
            <reaction id="R04095" name="3-Methylbutanoyl-CoA:(acceptor) 2,3-oxidoreductase" reversible="false">
                <listOfReactants>
                    <speciesReference species="C02939" stoichiometry="1"/>
                    <speciesReference species="C00016" stoichiometry="1"/>
                </listOfReactants>
                <listOfProducts>
                    <speciesReference species="C03069" stoichiometry="1"/>
                    <speciesReference species="C01352" stoichiometry="1"/>
                </listOfProducts>
            </reaction>
            <reaction id="R04203" name="(2S,3S)-3-Hydroxy-2-methylbutanoyl-CoA:NAD+ oxidoreductase" reversible="true">
                <listOfReactants>
                    <speciesReference species="C04405" stoichiometry="1"/>
                    <speciesReference species="C00003" stoichiometry="1"/>
                </listOfReactants>
                <listOfProducts>
                    <speciesReference species="C03344" stoichiometry="1"/>
                    <speciesReference species="C00004" stoichiometry="1"/>
                    <speciesReference species="C00080" stoichiometry="1"/>
                </listOfProducts>
            </reaction>
            <reaction id="R04097" name="2.3.1.-" reversible="false">
                <listOfReactants>
                    <speciesReference species="C05119" stoichiometry="1"/>
                    <speciesReference species="C00010" stoichiometry="1"/>
                </listOfReactants>
                <listOfProducts>
                    <speciesReference species="C02939" stoichiometry="1"/>
                    <speciesReference species="C00579" stoichiometry="1"/>
                </listOfProducts>
            </reaction>
            <reaction id="R01286" name="L-Cystathionine L-homocysteine-lyase (deaminating)" reversible="false">
                <listOfReactants>
                    <speciesReference species="C02291" stoichiometry="1"/>
                    <speciesReference species="C00001" stoichiometry="1"/>
                </listOfReactants>
                <listOfProducts>
                    <speciesReference species="C00155" stoichiometry="1"/>
                    <speciesReference species="C00014" stoichiometry="1"/>
                    <speciesReference species="C00022" stoichiometry="1"/>
                    <speciesReference species="C00080" stoichiometry="1"/>
                </listOfProducts>
            </reaction>
            <reaction id="R01285" name="Cystathionine L-homocysteine-lyase (deaminating)" reversible="false">
                <listOfReactants>
                    <speciesReference species="C00542" stoichiometry="1"/>
                    <speciesReference species="C00001" stoichiometry="1"/>
                </listOfReactants>
                <listOfProducts>
                    <speciesReference species="C00155" stoichiometry="1"/>
                    <speciesReference species="C00014" stoichiometry="1"/>
                    <speciesReference species="C00022" stoichiometry="1"/>
                    <speciesReference species="C00080" stoichiometry="1"/>
                </listOfProducts>
            </reaction>
            <reaction id="R01288" name="O-Succinyl-L-homoserine succinate-lyase (adding cysteine)" reversible="false">
                <listOfReactants>
                    <speciesReference species="C01118" stoichiometry="1"/>
                    <speciesReference species="C00283" stoichiometry="1"/>
                </listOfReactants>
                <listOfProducts>
                    <speciesReference species="C00155" stoichiometry="1"/>
                    <speciesReference species="C00042" stoichiometry="1"/>
                </listOfProducts>
            </reaction>
            <reaction id="R01287" name="O-Acetyl-L-homoserine acetate-lyase (adding methanethiol)" reversible="false">
                <listOfReactants>
                    <speciesReference species="C01077" stoichiometry="1"/>
                    <speciesReference species="C00283" stoichiometry="1"/>
                </listOfReactants>
                <listOfProducts>
                    <speciesReference species="C00155" stoichiometry="1"/>
                    <speciesReference species="C00033" stoichiometry="1"/>
                </listOfProducts>
            </reaction>
            <reaction id="R01280" name="Palmitate:CoA ligase (AMP-forming)" reversible="true">
                <listOfReactants>
                    <speciesReference species="C00002" stoichiometry="1"/>
                    <speciesReference species="C00249" stoichiometry="1"/>
                    <speciesReference species="C00010" stoichiometry="1"/>
                </listOfReactants>
                <listOfProducts>
                    <speciesReference species="C00020" stoichiometry="1"/>
                    <speciesReference species="C00154" stoichiometry="1"/>
                    <speciesReference species="C00013" stoichiometry="1"/>
                    <speciesReference species="C00080" stoichiometry="1"/>
                </listOfProducts>
            </reaction>
            <reaction id="R04204" name="(2S,3S)-3-Hydroxy-2-methylbutanoyl-CoA hydro-liase" reversible="false">
                <listOfReactants>
                    <speciesReference species="C03345" stoichiometry="1"/>
                    <speciesReference species="C00001" stoichiometry="1"/>
                </listOfReactants>
                <listOfProducts>
                    <speciesReference species="C04405" stoichiometry="1"/>
                </listOfProducts>
            </reaction>
            <reaction id="R04209" name="1-(5-Phospho-D-ribosyl)-5-amino-4-imidazolecarboxylate carboxy-lyase" reversible="true">
                <listOfReactants>
                    <speciesReference species="C04751" stoichiometry="1"/>
                    <speciesReference species="C00080" stoichiometry="1"/>
                </listOfReactants>
                <listOfProducts>
                    <speciesReference species="C03373" stoichiometry="1"/>
                    <speciesReference species="C00011" stoichiometry="1"/>
                </listOfProducts>
            </reaction>
            <reaction id="R04208" name="2-(Formamido)-N1-(5-phosphoribosyl)acetamidine cyclo-ligase" reversible="false">
                <listOfReactants>
                    <speciesReference species="C00002" stoichiometry="1"/>
                    <speciesReference species="C04640" stoichiometry="1"/>
                </listOfReactants>
                <listOfProducts>
                    <speciesReference species="C00008" stoichiometry="1"/>
                    <speciesReference species="C00009" stoichiometry="1"/>
                    <speciesReference species="C03373" stoichiometry="1"/>
                    <speciesReference species="C00080" stoichiometry="1"/>
                </listOfProducts>
            </reaction>
            <reaction id="R01279" name="Palmitoyl-CoA:oxygen 2-oxidoreductase" reversible="false">
                <listOfReactants>
                    <speciesReference species="C00154" stoichiometry="1"/>
                    <speciesReference species="C00016" stoichiometry="1"/>
                </listOfReactants>
                <listOfProducts>
                    <speciesReference species="C05272" stoichiometry="1"/>
                    <speciesReference species="C01352" stoichiometry="1"/>
                </listOfProducts>
            </reaction>
            <reaction id="R00158" name="ATP:nucleoside-phosphate phosphotransferase" reversible="true">
                <listOfReactants>
                    <speciesReference species="C00002" stoichiometry="1"/>
                    <speciesReference species="C00105" stoichiometry="1"/>
                </listOfReactants>
                <listOfProducts>
                    <speciesReference species="C00008" stoichiometry="1"/>
                    <speciesReference species="C00015" stoichiometry="1"/>
                </listOfProducts>
            </reaction>
            <reaction id="R02024" name="2'-Deoxycytidine diphosphate:oxidized-thioredoxin 2'-oxidoreductase" reversible="false">
                <listOfReactants>
                    <speciesReference species="C00342" stoichiometry="1"/>
                    <speciesReference species="C00112" stoichiometry="1"/>
                </listOfReactants>
                <listOfProducts>
                    <speciesReference species="C00705" stoichiometry="1"/>
                    <speciesReference species="C00343" stoichiometry="1"/>
                    <speciesReference species="C00001" stoichiometry="1"/>
                </listOfProducts>
            </reaction>
            <reaction id="R00156" name="ATP:nucleoside-diphosphate phosphatransferase" reversible="true">
                <listOfReactants>
                    <speciesReference species="C00002" stoichiometry="1"/>
                    <speciesReference species="C00015" stoichiometry="1"/>
                </listOfReactants>
                <listOfProducts>
                    <speciesReference species="C00008" stoichiometry="1"/>
                    <speciesReference species="C00075" stoichiometry="1"/>
                </listOfProducts>
            </reaction>
            <reaction id="R00985" name="Chorismate pyruvate-lyase (amino-accepting)" reversible="true">
                <listOfReactants>
                    <speciesReference species="C00251" stoichiometry="1"/>
                    <speciesReference species="C00014" stoichiometry="1"/>
                </listOfReactants>
                <listOfProducts>
                    <speciesReference species="C00108" stoichiometry="1"/>
                    <speciesReference species="C00022" stoichiometry="1"/>
                    <speciesReference species="C00001" stoichiometry="1"/>
                </listOfProducts>
            </reaction>
            <reaction id="R00986" name="Chorismate pyruvate-lyase (amino-accepting)" reversible="true">
                <listOfReactants>
                    <speciesReference species="C00251" stoichiometry="1"/>
                    <speciesReference species="C00064" stoichiometry="1"/>
                </listOfReactants>
                <listOfProducts>
                    <speciesReference species="C00108" stoichiometry="1"/>
                    <speciesReference species="C00022" stoichiometry="1"/>
                    <speciesReference species="C00025" stoichiometry="1"/>
                    <speciesReference species="C00080" stoichiometry="1"/>
                </listOfProducts>
            </reaction>
            <reaction id="R02021" name="Adenosine 3',5'-bisphosphate,sulfite:oxidized-thioredoxin" reversible="false">
                <listOfReactants>
                    <speciesReference species="C00342" stoichiometry="1"/>
                    <speciesReference species="C00053" stoichiometry="1"/>
                </listOfReactants>
                <listOfProducts>
                    <speciesReference species="C00343" stoichiometry="1"/>
                    <speciesReference species="C00094" stoichiometry="1"/>
                    <speciesReference species="C00054" stoichiometry="1"/>
                    <speciesReference species="C00080" stoichiometry="2"/>
                </listOfProducts>
            </reaction>
            <reaction id="R01015" name="D-Glyceraldehyde-3-phosphate ketol-isomerase" reversible="true">
                <listOfReactants>
                    <speciesReference species="C00118" stoichiometry="1"/>
                </listOfReactants>
                <listOfProducts>
                    <speciesReference species="C00111" stoichiometry="1"/>
                </listOfProducts>
            </reaction>
            <reaction id="R90046" name="Symport: (Glycine:H+)" reversible="true">
                <listOfReactants>
                    <speciesReference species="CE00037" stoichiometry="1"/>
                    <speciesReference species="C90000" stoichiometry="1"/>
                </listOfReactants>
                <listOfProducts>
                    <speciesReference species="C00037" stoichiometry="1"/>
                    <speciesReference species="C00080" stoichiometry="1"/>
                </listOfProducts>
            </reaction>
            <reaction id="R90045" name="Symport: (L-Leucine:H+)" reversible="true">
                <listOfReactants>
                    <speciesReference species="CE00123" stoichiometry="1"/>
                    <speciesReference species="C90000" stoichiometry="1"/>
                </listOfReactants>
                <listOfProducts>
                    <speciesReference species="C00123" stoichiometry="1"/>
                    <speciesReference species="C00080" stoichiometry="1"/>
                </listOfProducts>
            </reaction>
            <reaction id="R00705" name="3-Oxopropanoate:NAD+ oxidoreductase (decarboxylating," reversible="false">
                <listOfReactants>
                    <speciesReference species="C00222" stoichiometry="1"/>
                    <speciesReference species="C00010" stoichiometry="1"/>
                    <speciesReference species="C00003" stoichiometry="1"/>
                    <speciesReference species="C00080" stoichiometry="1"/>
                </listOfReactants>
                <listOfProducts>
                    <speciesReference species="C00024" stoichiometry="1"/>
                    <speciesReference species="C00011" stoichiometry="1"/>
                    <speciesReference species="C00004" stoichiometry="1"/>
                    <speciesReference species="C00080" stoichiometry="1"/>
                </listOfProducts>
            </reaction>
            <reaction id="R00704" name="(R)-Lactate:NAD+ oxidoreductase" reversible="true">
                <listOfReactants>
                    <speciesReference species="C00256" stoichiometry="1"/>
                    <speciesReference species="C00003" stoichiometry="1"/>
                </listOfReactants>
                <listOfProducts>
                    <speciesReference species="C00022" stoichiometry="1"/>
                    <speciesReference species="C00004" stoichiometry="1"/>
                    <speciesReference species="C00080" stoichiometry="1"/>
                </listOfProducts>
            </reaction>
            <reaction id="R90048" name="Symport: (L-Valine:H+)" reversible="true">
                <listOfReactants>
                    <speciesReference species="CE00183" stoichiometry="1"/>
                    <speciesReference species="C90000" stoichiometry="1"/>
                </listOfReactants>
                <listOfProducts>
                    <speciesReference species="C00183" stoichiometry="1"/>
                    <speciesReference species="C00080" stoichiometry="1"/>
                </listOfProducts>
            </reaction>
            <reaction id="R90047" name="Symport: (L-Threonine:H+)" reversible="true">
                <listOfReactants>
                    <speciesReference species="CE00188" stoichiometry="1"/>
                    <speciesReference species="C90000" stoichiometry="1"/>
                </listOfReactants>
                <listOfProducts>
                    <speciesReference species="C00188" stoichiometry="1"/>
                    <speciesReference species="C00080" stoichiometry="1"/>
                </listOfProducts>
            </reaction>
            <reaction id="R90049" name="Symport: (Alanine:H+)" reversible="true">
                <listOfReactants>
                    <speciesReference species="CE00041" stoichiometry="1"/>
                    <speciesReference species="C90000" stoichiometry="1"/>
                </listOfReactants>
                <listOfProducts>
                    <speciesReference species="C00041" stoichiometry="1"/>
                    <speciesReference species="C00080" stoichiometry="1"/>
                </listOfProducts>
            </reaction>
            <reaction id="R00708" name="L-1-Pyrroline-5-carboxylate:NAD+ oxidoreductase" reversible="false">
                <listOfReactants>
                    <speciesReference species="C03912" stoichiometry="1"/>
                    <speciesReference species="C00006" stoichiometry="1"/>
                    <speciesReference species="C00001" stoichiometry="2"/>
                </listOfReactants>
                <listOfProducts>
                    <speciesReference species="C00025" stoichiometry="1"/>
                    <speciesReference species="C00005" stoichiometry="1"/>
                    <speciesReference species="C00080" stoichiometry="1"/>
                </listOfProducts>
            </reaction>
            <reaction id="R05595" name="4.2.1.17" reversible="true">
                <listOfReactants>
                    <speciesReference species="C00877" stoichiometry="1"/>
                    <speciesReference species="C00001" stoichiometry="1"/>
                </listOfReactants>
                <listOfProducts>
                    <speciesReference species="C05116" stoichiometry="1"/>
                </listOfProducts>
            </reaction>
            <reaction id="R00707" name="L-1-Pyrroline-5-carboxylate:NAD+ oxidoreductase" reversible="false">
                <listOfReactants>
                    <speciesReference species="C03912" stoichiometry="1"/>
                    <speciesReference species="C00003" stoichiometry="1"/>
                    <speciesReference species="C00001" stoichiometry="2"/>
                </listOfReactants>
                <listOfProducts>
                    <speciesReference species="C00025" stoichiometry="1"/>
                    <speciesReference species="C00004" stoichiometry="1"/>
                    <speciesReference species="C00080" stoichiometry="1"/>
                </listOfProducts>
            </reaction>
            <reaction id="R02019" name="2'-Deoxyguanosine 5'-diphosphate:oxidized-thioredoxin" reversible="false">
                <listOfReactants>
                    <speciesReference species="C00035" stoichiometry="1"/>
                    <speciesReference species="C00342" stoichiometry="1"/>
                </listOfReactants>
                <listOfProducts>
                    <speciesReference species="C00361" stoichiometry="1"/>
                    <speciesReference species="C00343" stoichiometry="1"/>
                    <speciesReference species="C00001" stoichiometry="1"/>
                </listOfProducts>
            </reaction>
            <reaction id="R00161" name="ATP:FMN adenylyltransferase" reversible="false">
                <listOfReactants>
                    <speciesReference species="C00002" stoichiometry="1"/>
                    <speciesReference species="C00061" stoichiometry="1"/>
                </listOfReactants>
                <listOfProducts>
                    <speciesReference species="C00013" stoichiometry="1"/>
                    <speciesReference species="C00016" stoichiometry="1"/>
                </listOfProducts>
            </reaction>
            <reaction id="R00160" name="FAD nucleotidohydrolase" reversible="false">
                <listOfReactants>
                    <speciesReference species="C00016" stoichiometry="1"/>
                    <speciesReference species="C00001" stoichiometry="1"/>
                </listOfReactants>
                <listOfProducts>
                    <speciesReference species="C00020" stoichiometry="1"/>
                    <speciesReference species="C00061" stoichiometry="1"/>
                    <speciesReference species="C00080" stoichiometry="2"/>
                </listOfProducts>
            </reaction>
            <reaction id="R90040" name="Symport: (L-Lysine:H+)" reversible="true">
                <listOfReactants>
                    <speciesReference species="CE00047" stoichiometry="1"/>
                    <speciesReference species="C90000" stoichiometry="1"/>
                </listOfReactants>
                <listOfProducts>
                    <speciesReference species="C00047" stoichiometry="1"/>
                    <speciesReference species="C00080" stoichiometry="1"/>
                </listOfProducts>
            </reaction>
            <reaction id="R00702" name="Farnesyl-diphosphate:farnesyl-diphosphate farnesyltransferase" reversible="false">
                <listOfReactants>
                    <speciesReference species="C00448" stoichiometry="2"/>
                </listOfReactants>
                <listOfProducts>
                    <speciesReference species="C00013" stoichiometry="1"/>
                    <speciesReference species="C03428" stoichiometry="1"/>
                    <speciesReference species="C00080" stoichiometry="1"/>
                </listOfProducts>
            </reaction>
            <reaction id="R02016" name="NADPH:oxidized-thioredoxin oxidoreductase" reversible="false">
                <listOfReactants>
                    <speciesReference species="C00343" stoichiometry="1"/>
                    <speciesReference species="C00005" stoichiometry="1"/>
                    <speciesReference species="C00080" stoichiometry="1"/>
                </listOfReactants>
                <listOfProducts>
                    <speciesReference species="C00342" stoichiometry="1"/>
                    <speciesReference species="C00006" stoichiometry="1"/>
                </listOfProducts>
            </reaction>
            <reaction id="R90042" name="Symport: (L-Asparagine:H+)" reversible="true">
                <listOfReactants>
                    <speciesReference species="CE00152" stoichiometry="1"/>
                    <speciesReference species="C90000" stoichiometry="1"/>
                </listOfReactants>
                <listOfProducts>
                    <speciesReference species="C00152" stoichiometry="1"/>
                    <speciesReference species="C00080" stoichiometry="1"/>
                </listOfProducts>
            </reaction>
            <reaction id="R90041" name="Symport: (L-Phenylalanine:H+)" reversible="true">
                <listOfReactants>
                    <speciesReference species="CE00079" stoichiometry="1"/>
                    <speciesReference species="C90000" stoichiometry="1"/>
                </listOfReactants>
                <listOfProducts>
                    <speciesReference species="C00079" stoichiometry="1"/>
                    <speciesReference species="C00080" stoichiometry="1"/>
                </listOfProducts>
            </reaction>
            <reaction id="R90044" name="Symport: (L-Serine:H+)" reversible="true">
                <listOfReactants>
                    <speciesReference species="CE00065" stoichiometry="1"/>
                    <speciesReference species="C90000" stoichiometry="1"/>
                </listOfReactants>
                <listOfProducts>
                    <speciesReference species="C00065" stoichiometry="1"/>
                    <speciesReference species="C00080" stoichiometry="1"/>
                </listOfProducts>
            </reaction>
            <reaction id="R02018" name="2'-Deoxyuridine 5'-diphosphate:oxidized-thioredoxin" reversible="false">
                <listOfReactants>
                    <speciesReference species="C00342" stoichiometry="1"/>
                    <speciesReference species="C00015" stoichiometry="1"/>
                </listOfReactants>
                <listOfProducts>
                    <speciesReference species="C01346" stoichiometry="1"/>
                    <speciesReference species="C00343" stoichiometry="1"/>
                    <speciesReference species="C00001" stoichiometry="1"/>
                </listOfProducts>
            </reaction>
            <reaction id="R02017" name="2'-Deoxyadenosine 5'-diphosphate:oxidized-thioredoxin" reversible="false">
                <listOfReactants>
                    <speciesReference species="C00342" stoichiometry="1"/>
                    <speciesReference species="C00008" stoichiometry="1"/>
                </listOfReactants>
                <listOfProducts>
                    <speciesReference species="C00206" stoichiometry="1"/>
                    <speciesReference species="C00343" stoichiometry="1"/>
                    <speciesReference species="C00001" stoichiometry="1"/>
                </listOfProducts>
            </reaction>
            <reaction id="R90043" name="Symport: (L-Isoleucine:H+)" reversible="true">
                <listOfReactants>
                    <speciesReference species="CE00407" stoichiometry="1"/>
                    <speciesReference species="C90000" stoichiometry="1"/>
                </listOfReactants>
                <listOfProducts>
                    <speciesReference species="C00407" stoichiometry="1"/>
                    <speciesReference species="C00080" stoichiometry="1"/>
                </listOfProducts>
            </reaction>
            <reaction id="R90037" name="Symport: (L-Glutamine:H+)" reversible="true">
                <listOfReactants>
                    <speciesReference species="CE00064" stoichiometry="1"/>
                    <speciesReference species="C90000" stoichiometry="1"/>
                </listOfReactants>
                <listOfProducts>
                    <speciesReference species="C00064" stoichiometry="1"/>
                    <speciesReference species="C00080" stoichiometry="1"/>
                </listOfProducts>
            </reaction>
            <reaction id="R90036" name="Symport: (L-Glutamate:H+)" reversible="true">
                <listOfReactants>
                    <speciesReference species="CE00025" stoichiometry="1"/>
                    <speciesReference species="C90000" stoichiometry="1"/>
                </listOfReactants>
                <listOfProducts>
                    <speciesReference species="C00025" stoichiometry="1"/>
                    <speciesReference species="C00080" stoichiometry="1"/>
                </listOfProducts>
            </reaction>
            <reaction id="R90035" name="Symport: (L-Aspartate:H+)" reversible="true">
                <listOfReactants>
                    <speciesReference species="CE00049" stoichiometry="1"/>
                    <speciesReference species="C90000" stoichiometry="1"/>
                </listOfReactants>
                <listOfProducts>
                    <speciesReference species="C00049" stoichiometry="1"/>
                    <speciesReference species="C00080" stoichiometry="1"/>
                </listOfProducts>
            </reaction>
            <reaction id="R90039" name="Symport: (L-Histidine:H+)" reversible="true">
                <listOfReactants>
                    <speciesReference species="CE00135" stoichiometry="1"/>
                    <speciesReference species="C90000" stoichiometry="1"/>
                </listOfReactants>
                <listOfProducts>
                    <speciesReference species="C00135" stoichiometry="1"/>
                    <speciesReference species="C00080" stoichiometry="1"/>
                </listOfProducts>
            </reaction>
            <reaction id="R90038" name="Symport: (Tryptophan:H+)" reversible="true">
                <listOfReactants>
                    <speciesReference species="CE00078" stoichiometry="1"/>
                    <speciesReference species="C90000" stoichiometry="1"/>
                </listOfReactants>
                <listOfProducts>
                    <speciesReference species="C00078" stoichiometry="1"/>
                    <speciesReference species="C00080" stoichiometry="1"/>
                </listOfProducts>
            </reaction>
            <reaction id="R01411" name="3.5.4.1" reversible="true">
                <listOfReactants>
                    <speciesReference species="C02376" stoichiometry="1"/>
                    <speciesReference species="C00001" stoichiometry="1"/>
                </listOfReactants>
                <listOfProducts>
                    <speciesReference species="C00178" stoichiometry="1"/>
                    <speciesReference species="C00014" stoichiometry="1"/>
                </listOfProducts>
            </reaction>
            <reaction id="R90033" name="Symport: (L-Methionine:H+)" reversible="true">
                <listOfReactants>
                    <speciesReference species="CE00073" stoichiometry="1"/>
                    <speciesReference species="C90000" stoichiometry="1"/>
                </listOfReactants>
                <listOfProducts>
                    <speciesReference species="C00073" stoichiometry="1"/>
                    <speciesReference species="C00080" stoichiometry="1"/>
                </listOfProducts>
            </reaction>
            <reaction id="R90032" name="Symport: (L-Tyrosine:H+)" reversible="true">
                <listOfReactants>
                    <speciesReference species="CE00082" stoichiometry="1"/>
                    <speciesReference species="C90000" stoichiometry="1"/>
                </listOfReactants>
                <listOfProducts>
                    <speciesReference species="C00082" stoichiometry="1"/>
                    <speciesReference species="C00080" stoichiometry="1"/>
                </listOfProducts>
            </reaction>
            <reaction id="R90031" name="Symport: (L-Arginine:H+)" reversible="false">
                <listOfReactants>
                    <speciesReference species="CE00062" stoichiometry="1"/>
                    <speciesReference species="C90000" stoichiometry="1"/>
                </listOfReactants>
                <listOfProducts>
                    <speciesReference species="C00062" stoichiometry="1"/>
                    <speciesReference species="C00080" stoichiometry="1"/>
                </listOfProducts>
            </reaction>
            <reaction id="R00177" name="ATP:L-methione S-adenosyltransferase" reversible="false">
                <listOfReactants>
                    <speciesReference species="C00002" stoichiometry="1"/>
                    <speciesReference species="C00073" stoichiometry="1"/>
                    <speciesReference species="C00001" stoichiometry="1"/>
                </listOfReactants>
                <listOfProducts>
                    <speciesReference species="C00009" stoichiometry="1"/>
                    <speciesReference species="C00013" stoichiometry="1"/>
                    <speciesReference species="C00019" stoichiometry="1"/>
                    <speciesReference species="C00080" stoichiometry="1"/>
                </listOfProducts>
            </reaction>
            <reaction id="R02026" name="2.5.1.49" reversible="false">
                <listOfReactants>
                    <speciesReference species="C01077" stoichiometry="1"/>
                    <speciesReference species="C00320" stoichiometry="1"/>
                    <speciesReference species="C00342" stoichiometry="1"/>
                </listOfReactants>
                <listOfProducts>
                    <speciesReference species="C00155" stoichiometry="1"/>
                    <speciesReference species="C00094" stoichiometry="1"/>
                    <speciesReference species="C00343" stoichiometry="1"/>
                    <speciesReference species="C00033" stoichiometry="1"/>
                    <speciesReference species="C00080" stoichiometry="2"/>
                </listOfProducts>
            </reaction>
            <reaction id="R90030" name="Symport: (L-Cysteine:H+)" reversible="true">
                <listOfReactants>
                    <speciesReference species="CE00097" stoichiometry="1"/>
                    <speciesReference species="C90000" stoichiometry="1"/>
                </listOfReactants>
                <listOfProducts>
                    <speciesReference species="C00097" stoichiometry="1"/>
                    <speciesReference species="C00080" stoichiometry="1"/>
                </listOfProducts>
            </reaction>
            <reaction id="R00965" name="Orotidine-5'-phosphate carboxy-lyase" reversible="false">
                <listOfReactants>
                    <speciesReference species="C01103" stoichiometry="1"/>
                    <speciesReference species="C00080" stoichiometry="1"/>
                </listOfReactants>
                <listOfProducts>
                    <speciesReference species="C00105" stoichiometry="1"/>
                    <speciesReference species="C00011" stoichiometry="1"/>
                </listOfProducts>
            </reaction>
            <reaction id="R00966" name="UMP:pyrophosphate phosphoribosyltransferase" reversible="false">
                <listOfReactants>
                    <speciesReference species="C00105" stoichiometry="1"/>
                    <speciesReference species="C00013" stoichiometry="1"/>
                    <speciesReference species="C00080" stoichiometry="1"/>
                </listOfReactants>
                <listOfProducts>
                    <speciesReference species="C00106" stoichiometry="1"/>
                    <speciesReference species="C00119" stoichiometry="1"/>
                </listOfProducts>
            </reaction>
            <reaction id="R00963" name="Uridine 5'-monophosphate phosphohydrolase" reversible="false">
                <listOfReactants>
                    <speciesReference species="C00105" stoichiometry="1"/>
                    <speciesReference species="C00001" stoichiometry="1"/>
                </listOfReactants>
                <listOfProducts>
                    <speciesReference species="C00299" stoichiometry="1"/>
                    <speciesReference species="C00009" stoichiometry="1"/>
                </listOfProducts>
            </reaction>
            <reaction id="R01800" name="CDPdiacylglycerol:L-serine 3-O-phosphatidyltransferase" reversible="false">
                <listOfReactants>
                    <speciesReference species="C00269" stoichiometry="1"/>
                    <speciesReference species="C00065" stoichiometry="1"/>
                </listOfReactants>
                <listOfProducts>
                    <speciesReference species="C00055" stoichiometry="1"/>
                    <speciesReference species="C02737" stoichiometry="1"/>
                    <speciesReference species="C00080" stoichiometry="1"/>
                </listOfProducts>
            </reaction>
            <reaction id="R01801" name="2.7.8.5" reversible="false">
                <listOfReactants>
                    <speciesReference species="C00269" stoichiometry="1"/>
                    <speciesReference species="C00623" stoichiometry="1"/>
                </listOfReactants>
                <listOfProducts>
                    <speciesReference species="C00055" stoichiometry="1"/>
                    <speciesReference species="C03892" stoichiometry="1"/>
                </listOfProducts>
            </reaction>
            <reaction id="R90068" name="Influx: (Potassium)" reversible="false">
                <listOfReactants>
                    <speciesReference species="CE00238" stoichiometry="1"/>
                </listOfReactants>
                <listOfProducts>
                    <speciesReference species="C00238" stoichiometry="1"/>
                </listOfProducts>
            </reaction>
            <reaction id="R05575" name="(3S)-3-Hydroxyacyl-CoA:NAD+ oxidoreductase" reversible="true">
                <listOfReactants>
                    <speciesReference species="C09819" stoichiometry="1"/>
                    <speciesReference species="C00003" stoichiometry="1"/>
                </listOfReactants>
                <listOfProducts>
                    <speciesReference species="C09820" stoichiometry="1"/>
                    <speciesReference species="C00004" stoichiometry="1"/>
                    <speciesReference species="C00080" stoichiometry="1"/>
                </listOfProducts>
            </reaction>
            <reaction id="R05578" name="L-Glutamate:tRNA(Glu) ligase (AMP-forming)" reversible="false">
                <listOfReactants>
                    <speciesReference species="C01641" stoichiometry="1"/>
                    <speciesReference species="C00025" stoichiometry="1"/>
                    <speciesReference species="C00002" stoichiometry="1"/>
                </listOfReactants>
                <listOfProducts>
                    <speciesReference species="C02987" stoichiometry="1"/>
                    <speciesReference species="C00013" stoichiometry="1"/>
                    <speciesReference species="C00020" stoichiometry="1"/>
                    <speciesReference species="C00080" stoichiometry="1"/>
                </listOfProducts>
            </reaction>
            <reaction id="R90069" name="Symport: (L-Ornithine:H+)" reversible="false">
                <listOfReactants>
                    <speciesReference species="CE00077" stoichiometry="1"/>
                    <speciesReference species="C90000" stoichiometry="1"/>
                </listOfReactants>
                <listOfProducts>
                    <speciesReference species="C00077" stoichiometry="1"/>
                    <speciesReference species="C00080" stoichiometry="1"/>
                </listOfProducts>
            </reaction>
            <reaction id="R05577" name="L-Aspartate:tRNA(Asp) ligase (AMP-forming)" reversible="false">
                <listOfReactants>
                    <speciesReference species="C01638" stoichiometry="1"/>
                    <speciesReference species="C00049" stoichiometry="1"/>
                    <speciesReference species="C00002" stoichiometry="1"/>
                </listOfReactants>
                <listOfProducts>
                    <speciesReference species="C02984" stoichiometry="1"/>
                    <speciesReference species="C00013" stoichiometry="1"/>
                    <speciesReference species="C00020" stoichiometry="1"/>
                    <speciesReference species="C00080" stoichiometry="1"/>
                </listOfProducts>
            </reaction>
            <reaction id="R00188" name="Adenosine 3',5'-bisphosphate 3'(2')-phosphohydrolase" reversible="false">
                <listOfReactants>
                    <speciesReference species="C00054" stoichiometry="1"/>
                    <speciesReference species="C00001" stoichiometry="1"/>
                </listOfReactants>
                <listOfProducts>
                    <speciesReference species="C00020" stoichiometry="1"/>
                    <speciesReference species="C00009" stoichiometry="1"/>
                </listOfProducts>
            </reaction>
            <reaction id="R90064" name="Archaeol Synthesis" reversible="false">
                <listOfReactants>
                    <speciesReference species="C04638" stoichiometry="1"/>
                    <speciesReference species="C00001" stoichiometry="1"/>
                    <speciesReference species="C00005" stoichiometry="8"/>
                    <speciesReference species="C00080" stoichiometry="8"/>
                </listOfReactants>
                <listOfProducts>
                    <speciesReference species="C13863" stoichiometry="1"/>
                    <speciesReference species="C00009" stoichiometry="1"/>
                    <speciesReference species="C00006" stoichiometry="8"/>
                </listOfProducts>
            </reaction>
            <reaction id="R90066" name="Influx Diffusion: (Na+)" reversible="false">
                <listOfReactants>
                    <speciesReference species="CE01330" stoichiometry="1"/>
                </listOfReactants>
                <listOfProducts>
                    <speciesReference species="C01330" stoichiometry="1"/>
                </listOfProducts>
            </reaction>
            <reaction id="R90060" name="1.3.99.1" reversible="false">
                <listOfReactants>
                    <speciesReference species="C01352" stoichiometry="1"/>
                    <speciesReference species="C00828" stoichiometry="1"/>
                </listOfReactants>
                <listOfProducts>
                    <speciesReference species="C00016" stoichiometry="1"/>
                    <speciesReference species="C05819" stoichiometry="1"/>
                </listOfProducts>
            </reaction>
            <reaction id="R00183" name="Adenosine 5'-monophosphate phosphohydrolase" reversible="false">
                <listOfReactants>
                    <speciesReference species="C00020" stoichiometry="1"/>
                    <speciesReference species="C00001" stoichiometry="1"/>
                </listOfReactants>
                <listOfProducts>
                    <speciesReference species="C00212" stoichiometry="1"/>
                    <speciesReference species="C00009" stoichiometry="1"/>
                </listOfProducts>
            </reaction>
            <reaction id="R90062" name="Antiport: (Ornithine:L-Arginine)" reversible="false">
                <listOfReactants>
                    <speciesReference species="C00077" stoichiometry="1"/>
                    <speciesReference species="CE00062" stoichiometry="1"/>
                </listOfReactants>
                <listOfProducts>
                    <speciesReference species="CE00077" stoichiometry="1"/>
                    <speciesReference species="C00062" stoichiometry="1"/>
                </listOfProducts>
            </reaction>
            <reaction id="R90061" name="Excretion: (L-Ornithine)" reversible="false">
                <listOfReactants>
                    <speciesReference species="C00077" stoichiometry="1"/>
                </listOfReactants>
                <listOfProducts>
                    <speciesReference species="CE00077" stoichiometry="1"/>
                </listOfProducts>
            </reaction>
            <reaction id="R00955" name="UDPglucose:alpha-D-galactose-1-phosphate uridylyltransferase" reversible="true">
                <listOfReactants>
                    <speciesReference species="C00029" stoichiometry="1"/>
                    <speciesReference species="C00446" stoichiometry="1"/>
                </listOfReactants>
                <listOfProducts>
                    <speciesReference species="C00103" stoichiometry="1"/>
                    <speciesReference species="C00052" stoichiometry="1"/>
                </listOfProducts>
            </reaction>
            <reaction id="R01818" name="D-Mannose 6-phosphate 1,6-phosphomutase" reversible="true">
                <listOfReactants>
                    <speciesReference species="C00275" stoichiometry="1"/>
                </listOfReactants>
                <listOfProducts>
                    <speciesReference species="C00636" stoichiometry="1"/>
                </listOfProducts>
            </reaction>
            <reaction id="R02058" name="Acetyl-CoA:D-glucosamine-6-phosphate N-acetyltransferase" reversible="false">
                <listOfReactants>
                    <speciesReference species="C00024" stoichiometry="1"/>
                    <speciesReference species="C00352" stoichiometry="1"/>
                </listOfReactants>
                <listOfProducts>
                    <speciesReference species="C00010" stoichiometry="1"/>
                    <speciesReference species="C00357" stoichiometry="1"/>
                </listOfProducts>
            </reaction>
            <reaction id="R02055" name="Phsophatidyl-L-serine carboxy-lyase" reversible="false">
                <listOfReactants>
                    <speciesReference species="C02737" stoichiometry="1"/>
                </listOfReactants>
                <listOfProducts>
                    <speciesReference species="C00350" stoichiometry="1"/>
                    <speciesReference species="C00011" stoichiometry="1"/>
                </listOfProducts>
            </reaction>
            <reaction id="R00959" name="alpha-D-Glucose 1-phosphate 1,6-phosphomutase" reversible="true">
                <listOfReactants>
                    <speciesReference species="C00103" stoichiometry="1"/>
                </listOfReactants>
                <listOfProducts>
                    <speciesReference species="C00668" stoichiometry="1"/>
                </listOfProducts>
            </reaction>
            <reaction id="R00190" name="AMP:pyrophosphate phosphoribosyltransferase" reversible="false">
                <listOfReactants>
                    <speciesReference species="C00147" stoichiometry="1"/>
                    <speciesReference species="C00119" stoichiometry="1"/>
                </listOfReactants>
                <listOfProducts>
                    <speciesReference species="C00020" stoichiometry="1"/>
                    <speciesReference species="C00013" stoichiometry="1"/>
                    <speciesReference species="C00080" stoichiometry="1"/>
                </listOfProducts>
            </reaction>
            <reaction id="R90059" name="ABC-T: (Cobalt)" reversible="false">
                <listOfReactants>
                    <speciesReference species="CE00175" stoichiometry="1"/>
                    <speciesReference species="C00002" stoichiometry="1"/>
                    <speciesReference species="C00001" stoichiometry="1"/>
                </listOfReactants>
                <listOfProducts>
                    <speciesReference species="C00175" stoichiometry="1"/>
                    <speciesReference species="C00008" stoichiometry="1"/>
                    <speciesReference species="C00009" stoichiometry="1"/>
                    <speciesReference species="C00080" stoichiometry="1"/>
                </listOfProducts>
            </reaction>
            <reaction id="R90058" name="Symport: (Biotin:H+)" reversible="false">
                <listOfReactants>
                    <speciesReference species="CE00120" stoichiometry="1"/>
                    <speciesReference species="C90000" stoichiometry="1"/>
                </listOfReactants>
                <listOfProducts>
                    <speciesReference species="C00120" stoichiometry="1"/>
                    <speciesReference species="C00080" stoichiometry="1"/>
                </listOfProducts>
            </reaction>
            <reaction id="R90057" name="ABC-T: (Thiamin)" reversible="false">
                <listOfReactants>
                    <speciesReference species="CE00378" stoichiometry="1"/>
                    <speciesReference species="C00002" stoichiometry="1"/>
                    <speciesReference species="C00001" stoichiometry="1"/>
                </listOfReactants>
                <listOfProducts>
                    <speciesReference species="C00378" stoichiometry="1"/>
                    <speciesReference species="C00008" stoichiometry="1"/>
                    <speciesReference species="C00009" stoichiometry="1"/>
                    <speciesReference species="C00080" stoichiometry="1"/>
                </listOfProducts>
            </reaction>
            <reaction id="R90056" name="Symport: (Folate:H+)" reversible="false">
                <listOfReactants>
                    <speciesReference species="CE00504" stoichiometry="1"/>
                    <speciesReference species="C90000" stoichiometry="1"/>
                </listOfReactants>
                <listOfProducts>
                    <speciesReference species="C00504" stoichiometry="1"/>
                    <speciesReference species="C00080" stoichiometry="1"/>
                </listOfProducts>
            </reaction>
            <reaction id="R90055" name="ABC-T: (Sulfate)" reversible="false">
                <listOfReactants>
                    <speciesReference species="CE00059" stoichiometry="1"/>
                    <speciesReference species="C00002" stoichiometry="1"/>
                    <speciesReference species="C00001" stoichiometry="1"/>
                </listOfReactants>
                <listOfProducts>
                    <speciesReference species="C00059" stoichiometry="1"/>
                    <speciesReference species="C00008" stoichiometry="1"/>
                    <speciesReference species="C00009" stoichiometry="1"/>
                    <speciesReference species="C00080" stoichiometry="1"/>
                </listOfProducts>
            </reaction>
            <reaction id="R90054" name="Symport: (Orthophosphate:H+)" reversible="false">
                <listOfReactants>
                    <speciesReference species="CE00009" stoichiometry="1"/>
                    <speciesReference species="C90000" stoichiometry="1"/>
                </listOfReactants>
                <listOfProducts>
                    <speciesReference species="C00009" stoichiometry="1"/>
                    <speciesReference species="C00080" stoichiometry="1"/>
                </listOfProducts>
            </reaction>
            <reaction id="R00199" name="ATP:pyruvate,water phosphotransferase" reversible="false">
                <listOfReactants>
                    <speciesReference species="C00002" stoichiometry="1"/>
                    <speciesReference species="C00022" stoichiometry="1"/>
                    <speciesReference species="C00001" stoichiometry="1"/>
                </listOfReactants>
                <listOfProducts>
                    <speciesReference species="C00020" stoichiometry="1"/>
                    <speciesReference species="C00074" stoichiometry="1"/>
                    <speciesReference species="C00009" stoichiometry="1"/>
                    <speciesReference species="C00080" stoichiometry="2"/>
                </listOfProducts>
            </reaction>
            <reaction id="R90053" name="ABC-T: Orthophosphate" reversible="false">
                <listOfReactants>
                    <speciesReference species="CE00009" stoichiometry="1"/>
                    <speciesReference species="C00002" stoichiometry="1"/>
                    <speciesReference species="C00001" stoichiometry="1"/>
                </listOfReactants>
                <listOfProducts>
                    <speciesReference species="C00008" stoichiometry="1"/>
                    <speciesReference species="C00080" stoichiometry="1"/>
                    <speciesReference species="C00009" stoichiometry="2"/>
                </listOfProducts>
            </reaction>
            <reaction id="R90052" name="Symport: (Nitrate: H+)" reversible="false">
                <listOfReactants>
                    <speciesReference species="CE00244" stoichiometry="1"/>
                    <speciesReference species="C90000" stoichiometry="1"/>
                </listOfReactants>
                <listOfProducts>
                    <speciesReference species="C00244" stoichiometry="1"/>
                    <speciesReference species="C00080" stoichiometry="1"/>
                </listOfProducts>
            </reaction>
            <reaction id="R90050" name="ABC-T: Iron" reversible="false">
                <listOfReactants>
                    <speciesReference species="CE00023" stoichiometry="1"/>
                    <speciesReference species="C00001" stoichiometry="1"/>
                    <speciesReference species="C00002" stoichiometry="1"/>
                </listOfReactants>
                <listOfProducts>
                    <speciesReference species="C00023" stoichiometry="1"/>
                    <speciesReference species="C00008" stoichiometry="1"/>
                    <speciesReference species="C00080" stoichiometry="1"/>
                    <speciesReference species="C00009" stoichiometry="1"/>
                </listOfProducts>
            </reaction>
            <reaction id="R00192" name="S-Adenosyl-L-homocysteine hydrolase" reversible="true">
                <listOfReactants>
                    <speciesReference species="C00021" stoichiometry="1"/>
                    <speciesReference species="C00001" stoichiometry="1"/>
                </listOfReactants>
                <listOfProducts>
                    <speciesReference species="C00212" stoichiometry="1"/>
                    <speciesReference species="C00155" stoichiometry="1"/>
                </listOfProducts>
            </reaction>
            <reaction id="ER00023" name="Exchange: (L-Tyrosine)" reversible="true">
                <listOfReactants/>
                <listOfProducts>
                    <speciesReference species="CE00082" stoichiometry="1"/>
                </listOfProducts>
            </reaction>
            <reaction id="ER00024" name="Free: (H2O)" reversible="true">
                <listOfReactants/>
                <listOfProducts>
                    <speciesReference species="CE00001" stoichiometry="1"/>
                </listOfProducts>
            </reaction>
            <reaction id="R04030" name="O-Succinylbenzoate:CoA ligase (AMP-forming)" reversible="false">
                <listOfReactants>
                    <speciesReference species="C00002" stoichiometry="1"/>
                    <speciesReference species="C02730" stoichiometry="1"/>
                    <speciesReference species="C00010" stoichiometry="1"/>
                </listOfReactants>
                <listOfProducts>
                    <speciesReference species="C00020" stoichiometry="1"/>
                    <speciesReference species="C00013" stoichiometry="1"/>
                    <speciesReference species="C03160" stoichiometry="1"/>
                    <speciesReference species="C00080" stoichiometry="1"/>
                </listOfProducts>
            </reaction>
            <reaction id="R02061" name="trans,trans-Farnesyl-diphosphate:isopentenyl-diphosphate" reversible="false">
                <listOfReactants>
                    <speciesReference species="C00448" stoichiometry="1"/>
                    <speciesReference species="C00129" stoichiometry="1"/>
                </listOfReactants>
                <listOfProducts>
                    <speciesReference species="C00013" stoichiometry="1"/>
                    <speciesReference species="C00353" stoichiometry="1"/>
                    <speciesReference species="C00080" stoichiometry="1"/>
                </listOfProducts>
            </reaction>
            <reaction id="R00945" name="5,10-Methylenetetrahydrofolate:glycine hydroxymethyltransferase" reversible="false">
                <listOfReactants>
                    <speciesReference species="C00101" stoichiometry="1"/>
                    <speciesReference species="C00065" stoichiometry="1"/>
                    <speciesReference species="C00080" stoichiometry="1"/>
                </listOfReactants>
                <listOfProducts>
                    <speciesReference species="C00143" stoichiometry="1"/>
                    <speciesReference species="C00037" stoichiometry="1"/>
                    <speciesReference species="C00001" stoichiometry="1"/>
                </listOfProducts>
            </reaction>
            <reaction id="ER00020" name="Exchange: (L-Asparagine)" reversible="true">
                <listOfReactants/>
                <listOfProducts>
                    <speciesReference species="CE00152" stoichiometry="1"/>
                </listOfProducts>
            </reaction>
            <reaction id="ER00021" name="Exchange: (L-Isoleucine)" reversible="true">
                <listOfReactants/>
                <listOfProducts>
                    <speciesReference species="CE00407" stoichiometry="1"/>
                </listOfProducts>
            </reaction>
            <reaction id="ER00022" name="Exchange: (Iron)" reversible="true">
                <listOfReactants/>
                <listOfProducts>
                    <speciesReference species="CE00023" stoichiometry="1"/>
                </listOfProducts>
            </reaction>
            <reaction id="R04037" name="Phosphoribosyl-AMP 1,6-hydrolase" reversible="true">
                <listOfReactants>
                    <speciesReference species="C02741" stoichiometry="1"/>
                    <speciesReference species="C00001" stoichiometry="1"/>
                </listOfReactants>
                <listOfProducts>
                    <speciesReference species="C04896" stoichiometry="1"/>
                </listOfProducts>
            </reaction>
            <reaction id="R04035" name="Phosphoribosyl-ATP pyrophosphohydrolase" reversible="true">
                <listOfReactants>
                    <speciesReference species="C02739" stoichiometry="1"/>
                    <speciesReference species="C00001" stoichiometry="1"/>
                </listOfReactants>
                <listOfProducts>
                    <speciesReference species="C02741" stoichiometry="1"/>
                    <speciesReference species="C00013" stoichiometry="1"/>
                    <speciesReference species="C00080" stoichiometry="2"/>
                </listOfProducts>
            </reaction>
            <reaction id="ER00027" name="Free: (CO2)" reversible="true">
                <listOfReactants/>
                <listOfProducts>
                    <speciesReference species="CE00011" stoichiometry="1"/>
                </listOfProducts>
            </reaction>
            <reaction id="R00944" name="3.5.1.10" reversible="false">
                <listOfReactants>
                    <speciesReference species="C00234" stoichiometry="1"/>
                    <speciesReference species="C00001" stoichiometry="1"/>
                </listOfReactants>
                <listOfProducts>
                    <speciesReference species="C00058" stoichiometry="1"/>
                    <speciesReference species="C00101" stoichiometry="1"/>
                    <speciesReference species="C00080" stoichiometry="1"/>
                </listOfProducts>
            </reaction>
            <reaction id="R02063" name="-" reversible="true">
                <listOfReactants>
                    <speciesReference species="C00353" stoichiometry="1"/>
                    <speciesReference species="C00005" stoichiometry="3"/>
                    <speciesReference species="C00080" stoichiometry="3"/>
                </listOfReactants>
                <listOfProducts>
                    <speciesReference species="C05427" stoichiometry="1"/>
                    <speciesReference species="C00006" stoichiometry="3"/>
                </listOfProducts>
            </reaction>
            <reaction id="ER00028" name="Free: (Oxygen)" reversible="true">
                <listOfReactants/>
                <listOfProducts>
                    <speciesReference species="CE00007" stoichiometry="1"/>
                </listOfProducts>
            </reaction>
            <reaction id="R00942" name="6.3.2.17" reversible="true">
                <listOfReactants>
                    <speciesReference species="C00002" stoichiometry="1"/>
                    <speciesReference species="C00101" stoichiometry="1"/>
                    <speciesReference species="C00025" stoichiometry="1"/>
                </listOfReactants>
                <listOfProducts>
                    <speciesReference species="C00008" stoichiometry="1"/>
                    <speciesReference species="C00009" stoichiometry="1"/>
                    <speciesReference species="C09332" stoichiometry="1"/>
                    <speciesReference species="C00080" stoichiometry="1"/>
                </listOfProducts>
            </reaction>
            <reaction id="R04031" name="4.2.1.-" reversible="false">
                <listOfReactants>
                    <speciesReference species="C05817" stoichiometry="1"/>
                </listOfReactants>
                <listOfProducts>
                    <speciesReference species="C02730" stoichiometry="1"/>
                    <speciesReference species="C00001" stoichiometry="1"/>
                </listOfProducts>
            </reaction>
            <reaction id="R02065" name="Geranylgeranyl-diphosphate:geranylgeranyl-diphosphate" reversible="false">
                <listOfReactants>
                    <speciesReference species="C00353" stoichiometry="2"/>
                </listOfReactants>
                <listOfProducts>
                    <speciesReference species="C00013" stoichiometry="1"/>
                    <speciesReference species="C03427" stoichiometry="1"/>
                    <speciesReference species="C00080" stoichiometry="1"/>
                </listOfProducts>
            </reaction>
            <reaction id="R90091" name="MJ0400 Homolog reaction" reversible="false">
                <listOfReactants>
                    <speciesReference species="C00441" stoichiometry="1"/>
                    <speciesReference species="C16848" stoichiometry="1"/>
                    <speciesReference species="C00080" stoichiometry="3"/>
                </listOfReactants>
                <listOfProducts>
                    <speciesReference species="C90017" stoichiometry="1"/>
                    <speciesReference species="C90018" stoichiometry="1"/>
                </listOfProducts>
            </reaction>
            <reaction id="R90081" name="Symport: (Thymidine:H+)" reversible="true">
                <listOfReactants>
                    <speciesReference species="CE00214" stoichiometry="1"/>
                    <speciesReference species="C90000" stoichiometry="1"/>
                </listOfReactants>
                <listOfProducts>
                    <speciesReference species="C00214" stoichiometry="1"/>
                    <speciesReference species="C00080" stoichiometry="1"/>
                </listOfProducts>
            </reaction>
            <reaction id="R90082" name="Symport: (Cytidine:H+)" reversible="true">
                <listOfReactants>
                    <speciesReference species="CE00475" stoichiometry="1"/>
                    <speciesReference species="C90000" stoichiometry="1"/>
                </listOfReactants>
                <listOfProducts>
                    <speciesReference species="C00475" stoichiometry="1"/>
                    <speciesReference species="C00080" stoichiometry="1"/>
                </listOfProducts>
            </reaction>
            <reaction id="R90083" name="Symport: (Guanosine:H+)" reversible="true">
                <listOfReactants>
                    <speciesReference species="CE00387" stoichiometry="1"/>
                    <speciesReference species="C90000" stoichiometry="1"/>
                </listOfReactants>
                <listOfProducts>
                    <speciesReference species="C00387" stoichiometry="1"/>
                    <speciesReference species="C00080" stoichiometry="1"/>
                </listOfProducts>
            </reaction>
            <reaction id="R90084" name="Symport: (Deoxyadenosine:H+)" reversible="true">
                <listOfReactants>
                    <speciesReference species="CE00559" stoichiometry="1"/>
                    <speciesReference species="C90000" stoichiometry="1"/>
                </listOfReactants>
                <listOfProducts>
                    <speciesReference species="C00559" stoichiometry="1"/>
                    <speciesReference species="C00080" stoichiometry="1"/>
                </listOfProducts>
            </reaction>
            <reaction id="R90085" name="Symport: (Deoxyuridine:H+)" reversible="true">
                <listOfReactants>
                    <speciesReference species="CE00526" stoichiometry="1"/>
                    <speciesReference species="C90000" stoichiometry="1"/>
                </listOfReactants>
                <listOfProducts>
                    <speciesReference species="C00526" stoichiometry="1"/>
                    <speciesReference species="C00080" stoichiometry="1"/>
                </listOfProducts>
            </reaction>
            <reaction id="R90086" name="Symport: (Deoxycytidine:H+)" reversible="true">
                <listOfReactants>
                    <speciesReference species="CE00881" stoichiometry="1"/>
                    <speciesReference species="C90000" stoichiometry="1"/>
                </listOfReactants>
                <listOfProducts>
                    <speciesReference species="C00881" stoichiometry="1"/>
                    <speciesReference species="C00080" stoichiometry="1"/>
                </listOfProducts>
            </reaction>
            <reaction id="R90087" name="Symport: (Deoxyguanosine:H+)" reversible="true">
                <listOfReactants>
                    <speciesReference species="CE00330" stoichiometry="1"/>
                    <speciesReference species="C90000" stoichiometry="1"/>
                </listOfReactants>
                <listOfProducts>
                    <speciesReference species="C00330" stoichiometry="1"/>
                    <speciesReference species="C00080" stoichiometry="1"/>
                </listOfProducts>
            </reaction>
            <reaction id="R90088" name="ABC-T: (Adenosine-GDP-Cobinamide)" reversible="false">
                <listOfReactants>
                    <speciesReference species="CE06510" stoichiometry="1"/>
                    <speciesReference species="C00002" stoichiometry="1"/>
                    <speciesReference species="C00001" stoichiometry="1"/>
                </listOfReactants>
                <listOfProducts>
                    <speciesReference species="C06510" stoichiometry="1"/>
                    <speciesReference species="C00008" stoichiometry="1"/>
                    <speciesReference species="C00009" stoichiometry="1"/>
                    <speciesReference species="C00080" stoichiometry="1"/>
                </listOfProducts>
            </reaction>
            <reaction id="R05553" name="4-amino-4-deoxychorismate pyruvate-lyase" reversible="true">
                <listOfReactants>
                    <speciesReference species="C11355" stoichiometry="1"/>
                </listOfReactants>
                <listOfProducts>
                    <speciesReference species="C00568" stoichiometry="1"/>
                    <speciesReference species="C00022" stoichiometry="1"/>
                    <speciesReference species="C00080" stoichiometry="1"/>
                </listOfProducts>
            </reaction>
            <reaction id="R90089" name="ABC-T: (D-Glucose)" reversible="false">
                <listOfReactants>
                    <speciesReference species="CE00031" stoichiometry="1"/>
                    <speciesReference species="C00002" stoichiometry="1"/>
                    <speciesReference species="C00001" stoichiometry="1"/>
                </listOfReactants>
                <listOfProducts>
                    <speciesReference species="C00031" stoichiometry="1"/>
                    <speciesReference species="C00008" stoichiometry="1"/>
                    <speciesReference species="C00080" stoichiometry="1"/>
                    <speciesReference species="C00009" stoichiometry="1"/>
                </listOfProducts>
            </reaction>
            <reaction id="ER00014" name="Exchange: (L-Csyteine)" reversible="true">
                <listOfReactants/>
                <listOfProducts>
                    <speciesReference species="CE00097" stoichiometry="1"/>
                </listOfProducts>
            </reaction>
            <reaction id="R00935" name="(S)-Methylmalonate semialdehyde:NAD+ oxidoreductase" reversible="false">
                <listOfReactants>
                    <speciesReference species="C06002" stoichiometry="1"/>
                    <speciesReference species="C00010" stoichiometry="1"/>
                    <speciesReference species="C00003" stoichiometry="1"/>
                </listOfReactants>
                <listOfProducts>
                    <speciesReference species="C00100" stoichiometry="1"/>
                    <speciesReference species="C00011" stoichiometry="1"/>
                    <speciesReference species="C00004" stoichiometry="1"/>
                </listOfProducts>
            </reaction>
            <reaction id="ER00015" name="Exchange: (L-Proline)" reversible="true">
                <listOfReactants/>
                <listOfProducts>
                    <speciesReference species="CE00148" stoichiometry="1"/>
                </listOfProducts>
            </reaction>
            <reaction id="ER00012" name="Exchange: (L-Glutamine)" reversible="true">
                <listOfReactants/>
                <listOfProducts>
                    <speciesReference species="CE00064" stoichiometry="1"/>
                </listOfProducts>
            </reaction>
            <reaction id="ER00013" name="Exchange: (L-Glutamate)" reversible="true">
                <listOfReactants/>
                <listOfProducts>
                    <speciesReference species="CE00025" stoichiometry="1"/>
                </listOfProducts>
            </reaction>
            <reaction id="ER00010" name="Exchange: (L-Alanine)" reversible="true">
                <listOfReactants/>
                <listOfProducts>
                    <speciesReference species="CE00041" stoichiometry="1"/>
                </listOfProducts>
            </reaction>
            <reaction id="R00939" name="5,6,7,8-Tetrahydrofolate:NADP+ oxidoreductase" reversible="false">
                <listOfReactants>
                    <speciesReference species="C00415" stoichiometry="1"/>
                    <speciesReference species="C00005" stoichiometry="1"/>
                    <speciesReference species="C00080" stoichiometry="1"/>
                </listOfReactants>
                <listOfProducts>
                    <speciesReference species="C00101" stoichiometry="1"/>
                    <speciesReference species="C00006" stoichiometry="1"/>
                </listOfProducts>
            </reaction>
            <reaction id="ER00011" name="Exchange: (L-Serine)" reversible="true">
                <listOfReactants/>
                <listOfProducts>
                    <speciesReference species="CE00065" stoichiometry="1"/>
                </listOfProducts>
            </reaction>
            <reaction id="R00124" name="ATP:nucleoside-diphosphate phosphatransferase" reversible="true">
                <listOfReactants>
                    <speciesReference species="C00002" stoichiometry="1"/>
                    <speciesReference species="C00008" stoichiometry="1"/>
                </listOfReactants>
                <listOfProducts>
                    <speciesReference species="C00008" stoichiometry="1"/>
                    <speciesReference species="C00002" stoichiometry="1"/>
                </listOfProducts>
            </reaction>
            <reaction id="ER00018" name="Exchange: (Orthophosphate)" reversible="true">
                <listOfReactants/>
                <listOfProducts>
                    <speciesReference species="CE00009" stoichiometry="1"/>
                </listOfProducts>
            </reaction>
            <reaction id="R90080" name="Symport: (Adenosine:H+)" reversible="true">
                <listOfReactants>
                    <speciesReference species="CE00212" stoichiometry="1"/>
                    <speciesReference species="C90000" stoichiometry="1"/>
                </listOfReactants>
                <listOfProducts>
                    <speciesReference species="C00212" stoichiometry="1"/>
                    <speciesReference species="C00080" stoichiometry="1"/>
                </listOfProducts>
            </reaction>
            <reaction id="ER00019" name="Exchange: (Nitrate)" reversible="true">
                <listOfReactants/>
                <listOfProducts>
                    <speciesReference species="CE00244" stoichiometry="1"/>
                </listOfProducts>
            </reaction>
            <reaction id="R00127" name="ATP:AMP phosphotransferase" reversible="true">
                <listOfReactants>
                    <speciesReference species="C00002" stoichiometry="1"/>
                    <speciesReference species="C00020" stoichiometry="1"/>
                </listOfReactants>
                <listOfProducts>
                    <speciesReference species="C00008" stoichiometry="2"/>
                </listOfProducts>
            </reaction>
            <reaction id="ER00016" name="Exchange: (L-Threonine)" reversible="true">
                <listOfReactants/>
                <listOfProducts>
                    <speciesReference species="CE00188" stoichiometry="1"/>
                </listOfProducts>
            </reaction>
            <reaction id="ER00017" name="Exchange: (L-Aspartate)" reversible="true">
                <listOfReactants/>
                <listOfProducts>
                    <speciesReference species="CE00049" stoichiometry="1"/>
                </listOfProducts>
            </reaction>
            <reaction id="R90072" name="Diffusion: (Oxygen)" reversible="true">
                <listOfReactants>
                    <speciesReference species="CE00007" stoichiometry="1"/>
                </listOfReactants>
                <listOfProducts>
                    <speciesReference species="C00007" stoichiometry="1"/>
                </listOfProducts>
            </reaction>
            <reaction id="R90073" name="Diffusion: (Hydrogen)" reversible="true">
                <listOfReactants>
                    <speciesReference species="CE00282" stoichiometry="1"/>
                </listOfReactants>
                <listOfProducts>
                    <speciesReference species="C00282" stoichiometry="1"/>
                </listOfProducts>
            </reaction>
            <reaction id="R90070" name="Diffusion: (H2O)" reversible="true">
                <listOfReactants>
                    <speciesReference species="CE00001" stoichiometry="1"/>
                </listOfReactants>
                <listOfProducts>
                    <speciesReference species="C00001" stoichiometry="1"/>
                </listOfProducts>
            </reaction>
            <reaction id="R90071" name="Diffusion: (CO2)" reversible="true">
                <listOfReactants>
                    <speciesReference species="CE00011" stoichiometry="1"/>
                </listOfReactants>
                <listOfProducts>
                    <speciesReference species="C00011" stoichiometry="1"/>
                </listOfProducts>
            </reaction>
            <reaction id="R90076" name="Symport: (Glycerol 1-P:H+)" reversible="true">
                <listOfReactants>
                    <speciesReference species="CE00623" stoichiometry="1"/>
                    <speciesReference species="C90000" stoichiometry="1"/>
                </listOfReactants>
                <listOfProducts>
                    <speciesReference species="C00623" stoichiometry="1"/>
                    <speciesReference species="C00080" stoichiometry="1"/>
                </listOfProducts>
            </reaction>
            <reaction id="R00130" name="ATP:dephospho-CoA 3'-phosphotransferase" reversible="false">
                <listOfReactants>
                    <speciesReference species="C00002" stoichiometry="1"/>
                    <speciesReference species="C00882" stoichiometry="1"/>
                </listOfReactants>
                <listOfProducts>
                    <speciesReference species="C00008" stoichiometry="1"/>
                    <speciesReference species="C00010" stoichiometry="1"/>
                    <speciesReference species="C00080" stoichiometry="1"/>
                </listOfProducts>
            </reaction>
            <reaction id="R00131" name="Urea amidohydrolase" reversible="false">
                <listOfReactants>
                    <speciesReference species="C00086" stoichiometry="1"/>
                    <speciesReference species="C00001" stoichiometry="1"/>
                </listOfReactants>
                <listOfProducts>
                    <speciesReference species="C00011" stoichiometry="1"/>
                    <speciesReference species="C00014" stoichiometry="2"/>
                </listOfProducts>
            </reaction>
            <reaction id="R00734" name="L-Tyrosine:2-oxoglutarate aminotransferase" reversible="true">
                <listOfReactants>
                    <speciesReference species="C00082" stoichiometry="1"/>
                    <speciesReference species="C00026" stoichiometry="1"/>
                </listOfReactants>
                <listOfProducts>
                    <speciesReference species="C01179" stoichiometry="1"/>
                    <speciesReference species="C00025" stoichiometry="1"/>
                </listOfProducts>
            </reaction>
            <reaction id="R90074" name="Reversible-T: (Ammonia)" reversible="true">
                <listOfReactants>
                    <speciesReference species="CE00014" stoichiometry="1"/>
                </listOfReactants>
                <listOfProducts>
                    <speciesReference species="C00014" stoichiometry="1"/>
                </listOfProducts>
            </reaction>
            <reaction id="R02272" name="5.4.3.8" reversible="true">
                <listOfReactants>
                    <speciesReference species="C00430" stoichiometry="1"/>
                </listOfReactants>
                <listOfProducts>
                    <speciesReference species="C03741" stoichiometry="1"/>
                </listOfProducts>
            </reaction>
            <reaction id="R90075" name="ABC-T: (D-Ribose)" reversible="false">
                <listOfReactants>
                    <speciesReference species="CE00121" stoichiometry="1"/>
                    <speciesReference species="C00002" stoichiometry="1"/>
                    <speciesReference species="C00001" stoichiometry="1"/>
                </listOfReactants>
                <listOfProducts>
                    <speciesReference species="C00121" stoichiometry="1"/>
                    <speciesReference species="C00008" stoichiometry="1"/>
                    <speciesReference species="C00009" stoichiometry="1"/>
                    <speciesReference species="C00080" stoichiometry="1"/>
                </listOfProducts>
            </reaction>
            <reaction id="R00736" name="4.1.1.25" reversible="false">
                <listOfReactants>
                    <speciesReference species="C00082" stoichiometry="1"/>
                    <speciesReference species="C00080" stoichiometry="1"/>
                </listOfReactants>
                <listOfProducts>
                    <speciesReference species="C00483" stoichiometry="1"/>
                    <speciesReference species="C00011" stoichiometry="1"/>
                </listOfProducts>
            </reaction>
            <reaction id="R90078" name="Antiport: (Oxalate:Formate)" reversible="false">
                <listOfReactants>
                    <speciesReference species="CE00209" stoichiometry="1"/>
                    <speciesReference species="C00058" stoichiometry="1"/>
                </listOfReactants>
                <listOfProducts>
                    <speciesReference species="C00209" stoichiometry="1"/>
                    <speciesReference species="CE00058" stoichiometry="1"/>
                </listOfProducts>
            </reaction>
            <reaction id="R90079" name="Diffusion: (Cl-)" reversible="false">
                <listOfReactants>
                    <speciesReference species="C00698" stoichiometry="1"/>
                </listOfReactants>
                <listOfProducts>
                    <speciesReference species="CE00698" stoichiometry="1"/>
                </listOfProducts>
            </reaction>
            <reaction id="R04286" name="4.2.3.12" reversible="false">
                <listOfReactants>
                    <speciesReference species="C04895" stoichiometry="1"/>
                </listOfReactants>
                <listOfProducts>
                    <speciesReference species="C03684" stoichiometry="1"/>
                    <speciesReference species="C00536" stoichiometry="1"/>
                    <speciesReference species="C00080" stoichiometry="1"/>
                </listOfProducts>
            </reaction>
            <reaction id="ER00000" name="Exchange (L-Tryptophan)" reversible="true">
                <listOfReactants/>
                <listOfProducts>
                    <speciesReference species="CE00078" stoichiometry="1"/>
                </listOfProducts>
            </reaction>
            <reaction id="R00927" name="2.3.1.16" reversible="false">
                <listOfReactants>
                    <speciesReference species="C00010" stoichiometry="1"/>
                    <speciesReference species="C03344" stoichiometry="1"/>
                </listOfReactants>
                <listOfProducts>
                    <speciesReference species="C00100" stoichiometry="1"/>
                    <speciesReference species="C00024" stoichiometry="1"/>
                </listOfProducts>
            </reaction>
            <reaction id="ER00001" name="Exchange: (Sulfate)" reversible="true">
                <listOfReactants/>
                <listOfProducts>
                    <speciesReference species="CE00059" stoichiometry="1"/>
                </listOfProducts>
            </reaction>
            <reaction id="R00926" name="Propinol adenylate:CoA ligase (AMP-forming)" reversible="true">
                <listOfReactants>
                    <speciesReference species="C05983" stoichiometry="1"/>
                    <speciesReference species="C00010" stoichiometry="1"/>
                </listOfReactants>
                <listOfProducts>
                    <speciesReference species="C00020" stoichiometry="1"/>
                    <speciesReference species="C00100" stoichiometry="1"/>
                    <speciesReference species="C00080" stoichiometry="1"/>
                </listOfProducts>
            </reaction>
            <reaction id="ER00002" name="Exchange: (Glycine)" reversible="true">
                <listOfReactants/>
                <listOfProducts>
                    <speciesReference species="CE00037" stoichiometry="1"/>
                </listOfProducts>
            </reaction>
            <reaction id="ER00003" name="Exchange: (L-Histidine)" reversible="true">
                <listOfReactants/>
                <listOfProducts>
                    <speciesReference species="CE00135" stoichiometry="1"/>
                </listOfProducts>
            </reaction>
            <reaction id="R00924" name="Propanoyl-CoA:(acceptor) 2,3-oxidoreductase" reversible="true">
                <listOfReactants>
                    <speciesReference species="C00100" stoichiometry="1"/>
                    <speciesReference species="C00016" stoichiometry="1"/>
                </listOfReactants>
                <listOfProducts>
                    <speciesReference species="C01352" stoichiometry="1"/>
                    <speciesReference species="C00894" stoichiometry="1"/>
                </listOfProducts>
            </reaction>
            <reaction id="ER00004" name="Exchange: (L-Arginine)" reversible="true">
                <listOfReactants/>
                <listOfProducts>
                    <speciesReference species="CE00062" stoichiometry="1"/>
                </listOfProducts>
            </reaction>
            <reaction id="R00923" name="(S)-2-Methyl-3-oxopropanoyl-CoA carboxy-lyase" reversible="false">
                <listOfReactants>
                    <speciesReference species="C00683" stoichiometry="1"/>
                    <speciesReference species="C00080" stoichiometry="1"/>
                </listOfReactants>
                <listOfProducts>
                    <speciesReference species="C00100" stoichiometry="1"/>
                    <speciesReference species="C00011" stoichiometry="1"/>
                </listOfProducts>
            </reaction>
            <reaction id="R02082" name="(R)-Mevalonate:NADP+ oxidoreductase (CoA acylating)" reversible="false">
                <listOfReactants>
                    <speciesReference species="C00356" stoichiometry="1"/>
                    <speciesReference species="C00005" stoichiometry="2"/>
                    <speciesReference species="C00080" stoichiometry="2"/>
                </listOfReactants>
                <listOfProducts>
                    <speciesReference species="C00418" stoichiometry="1"/>
                    <speciesReference species="C00010" stoichiometry="1"/>
                    <speciesReference species="C00006" stoichiometry="2"/>
                </listOfProducts>
            </reaction>
            <reaction id="R02003" name="Geranyl-diphosphate:isopentenyl-diphosphate geranyltrans-transferase" reversible="false">
                <listOfReactants>
                    <speciesReference species="C00341" stoichiometry="1"/>
                    <speciesReference species="C00129" stoichiometry="1"/>
                </listOfReactants>
                <listOfProducts>
                    <speciesReference species="C00013" stoichiometry="1"/>
                    <speciesReference species="C00448" stoichiometry="1"/>
                    <speciesReference species="C00080" stoichiometry="1"/>
                </listOfProducts>
            </reaction>
            <reaction id="ER00005" name="Exchange: (L-Valine)" reversible="true">
                <listOfReactants/>
                <listOfProducts>
                    <speciesReference species="CE00183" stoichiometry="1"/>
                </listOfProducts>
            </reaction>
            <reaction id="R02085" name="4.2.1.18" reversible="true">
                <listOfReactants>
                    <speciesReference species="C00356" stoichiometry="1"/>
                </listOfReactants>
                <listOfProducts>
                    <speciesReference species="C03231" stoichiometry="1"/>
                    <speciesReference species="C00001" stoichiometry="1"/>
                </listOfProducts>
            </reaction>
            <reaction id="ER00006" name="Exchange: (L-Leucine)" reversible="true">
                <listOfReactants/>
                <listOfProducts>
                    <speciesReference species="CE00123" stoichiometry="1"/>
                </listOfProducts>
            </reaction>
            <reaction id="R00920" name="Propanoate:CoA ligase (ADP-forming)" reversible="false">
                <listOfReactants>
                    <speciesReference species="C00002" stoichiometry="1"/>
                    <speciesReference species="C00163" stoichiometry="1"/>
                    <speciesReference species="C00010" stoichiometry="1"/>
                </listOfReactants>
                <listOfProducts>
                    <speciesReference species="C00008" stoichiometry="1"/>
                    <speciesReference species="C00009" stoichiometry="1"/>
                    <speciesReference species="C00100" stoichiometry="1"/>
                </listOfProducts>
            </reaction>
            <reaction id="ER00007" name="Exchange: (L-Methionine)" reversible="true">
                <listOfReactants/>
                <listOfProducts>
                    <speciesReference species="CE00073" stoichiometry="1"/>
                </listOfProducts>
            </reaction>
            <reaction id="ER00008" name="Exchange: (Phenylalanine)" reversible="true">
                <listOfReactants/>
                <listOfProducts>
                    <speciesReference species="CE00079" stoichiometry="1"/>
                </listOfProducts>
            </reaction>
            <reaction id="ER00009" name="Exchange: (L-Lysine)" reversible="true">
                <listOfReactants/>
                <listOfProducts>
                    <speciesReference species="CE00047" stoichiometry="1"/>
                </listOfProducts>
            </reaction>
            <reaction id="R00137" name="ATP:nicotinamide-nucleotide adenylyltransferase" reversible="false">
                <listOfReactants>
                    <speciesReference species="C00002" stoichiometry="1"/>
                    <speciesReference species="C00455" stoichiometry="1"/>
                </listOfReactants>
                <listOfProducts>
                    <speciesReference species="C00013" stoichiometry="1"/>
                    <speciesReference species="C00003" stoichiometry="1"/>
                </listOfProducts>
            </reaction>
            <reaction id="R02088" name="2'-Deoxyadenosine 5'-monophosphate phosphohydrolase" reversible="false">
                <listOfReactants>
                    <speciesReference species="C00360" stoichiometry="1"/>
                    <speciesReference species="C00001" stoichiometry="1"/>
                </listOfReactants>
                <listOfProducts>
                    <speciesReference species="C00559" stoichiometry="1"/>
                    <speciesReference species="C00009" stoichiometry="1"/>
                </listOfProducts>
            </reaction>
            <reaction id="R02984" name="5.1.3.2" reversible="true">
                <listOfReactants>
                    <speciesReference species="C00842" stoichiometry="1"/>
                </listOfReactants>
                <listOfProducts>
                    <speciesReference species="C02097" stoichiometry="1"/>
                </listOfProducts>
            </reaction>
            <reaction id="R02283" name="N2-Acetyl-L-ornithine:2-oxoglutarate aminotransferase" reversible="true">
                <listOfReactants>
                    <speciesReference species="C00437" stoichiometry="1"/>
                    <speciesReference species="C00026" stoichiometry="1"/>
                </listOfReactants>
                <listOfProducts>
                    <speciesReference species="C01250" stoichiometry="1"/>
                    <speciesReference species="C00025" stoichiometry="1"/>
                </listOfProducts>
            </reaction>
            <reaction id="R00722" name="ATP:nucleoside-diphosphate phosphatransferase" reversible="true">
                <listOfReactants>
                    <speciesReference species="C00002" stoichiometry="1"/>
                    <speciesReference species="C00104" stoichiometry="1"/>
                </listOfReactants>
                <listOfProducts>
                    <speciesReference species="C00008" stoichiometry="1"/>
                    <speciesReference species="C00081" stoichiometry="1"/>
                </listOfProducts>
            </reaction>
            <reaction id="R01001" name="L-Cystathionine Lysteine-lyase (deaminating)" reversible="false">
                <listOfReactants>
                    <speciesReference species="C00097" stoichiometry="1"/>
                    <speciesReference species="C00014" stoichiometry="1"/>
                    <speciesReference species="C00109" stoichiometry="1"/>
                    <speciesReference species="C00080" stoichiometry="1"/>
                </listOfReactants>
                <listOfProducts>
                    <speciesReference species="C02291" stoichiometry="1"/>
                    <speciesReference species="C00001" stoichiometry="1"/>
                </listOfProducts>
            </reaction>
            <reaction id="R02090" name="ATP:(d)GMP phosphotransferase" reversible="true">
                <listOfReactants>
                    <speciesReference species="C00002" stoichiometry="1"/>
                    <speciesReference species="C00362" stoichiometry="1"/>
                </listOfReactants>
                <listOfProducts>
                    <speciesReference species="C00008" stoichiometry="1"/>
                    <speciesReference species="C00361" stoichiometry="1"/>
                </listOfProducts>
            </reaction>
            <reaction id="R02094" name="ATP:dTMP phosphotransferase" reversible="true">
                <listOfReactants>
                    <speciesReference species="C00002" stoichiometry="1"/>
                    <speciesReference species="C00364" stoichiometry="1"/>
                </listOfReactants>
                <listOfProducts>
                    <speciesReference species="C00008" stoichiometry="1"/>
                    <speciesReference species="C00363" stoichiometry="1"/>
                </listOfProducts>
            </reaction>
            <reaction id="R02093" name="ATP:nucleoside-diphosphate phosphatransferase" reversible="true">
                <listOfReactants>
                    <speciesReference species="C00002" stoichiometry="1"/>
                    <speciesReference species="C00363" stoichiometry="1"/>
                </listOfReactants>
                <listOfProducts>
                    <speciesReference species="C00008" stoichiometry="1"/>
                    <speciesReference species="C00459" stoichiometry="1"/>
                </listOfProducts>
            </reaction>
            <reaction id="R02098" name="ATP:dTMP phosphotransferase" reversible="true">
                <listOfReactants>
                    <speciesReference species="C00002" stoichiometry="1"/>
                    <speciesReference species="C00365" stoichiometry="1"/>
                </listOfReactants>
                <listOfProducts>
                    <speciesReference species="C00008" stoichiometry="1"/>
                    <speciesReference species="C01346" stoichiometry="1"/>
                </listOfProducts>
            </reaction>
            <reaction id="R00149" name="Carbon-dioxide:ammonia ligase" reversible="false">
                <listOfReactants>
                    <speciesReference species="C00002" stoichiometry="2"/>
                    <speciesReference species="C00014" stoichiometry="1"/>
                    <speciesReference species="C00011" stoichiometry="1"/>
                    <speciesReference species="C00001" stoichiometry="1"/>
                </listOfReactants>
                <listOfProducts>
                    <speciesReference species="C00008" stoichiometry="2"/>
                    <speciesReference species="C00009" stoichiometry="1"/>
                    <speciesReference species="C00169" stoichiometry="1"/>
                    <speciesReference species="C00080" stoichiometry="2"/>
                </listOfProducts>
            </reaction>
            <reaction id="R04001" name="3-Isopropylmalate hydro-lyase" reversible="true">
                <listOfReactants>
                    <speciesReference species="C04411" stoichiometry="1"/>
                </listOfReactants>
                <listOfProducts>
                    <speciesReference species="C02631" stoichiometry="1"/>
                    <speciesReference species="C00001" stoichiometry="1"/>
                </listOfProducts>
            </reaction>
            <reaction id="R04800" name="Neurosporene, hydrogen-donor:oxygen oxidoreductase" reversible="false">
                <listOfReactants>
                    <speciesReference species="C05431" stoichiometry="1"/>
                    <speciesReference species="C00007" stoichiometry="1"/>
                    <speciesReference species="C00005" stoichiometry="1"/>
                    <speciesReference species="C00080" stoichiometry="1"/>
                </listOfReactants>
                <listOfProducts>
                    <speciesReference species="C05432" stoichiometry="1"/>
                    <speciesReference species="C00001" stoichiometry="2"/>
                    <speciesReference species="C00006" stoichiometry="1"/>
                </listOfProducts>
            </reaction>
            <reaction id="R04292" name="4.1.99.-" reversible="false">
                <listOfReactants>
                    <speciesReference species="C05840" stoichiometry="1"/>
                    <speciesReference species="C00111" stoichiometry="1"/>
                </listOfReactants>
                <listOfProducts>
                    <speciesReference species="C03722" stoichiometry="1"/>
                    <speciesReference species="C00001" stoichiometry="2"/>
                    <speciesReference species="C00009" stoichiometry="1"/>
                </listOfProducts>
            </reaction>
            <reaction id="R90098" name="ABC-T: (Glycerol)" reversible="false">
                <listOfReactants>
                    <speciesReference species="CE00116" stoichiometry="1"/>
                    <speciesReference species="C00002" stoichiometry="1"/>
                    <speciesReference species="C00001" stoichiometry="1"/>
                </listOfReactants>
                <listOfProducts>
                    <speciesReference species="C00116" stoichiometry="1"/>
                    <speciesReference species="C00008" stoichiometry="1"/>
                    <speciesReference species="C00009" stoichiometry="1"/>
                    <speciesReference species="C00080" stoichiometry="1"/>
                </listOfProducts>
            </reaction>
            <reaction id="R00710" name="Acetaldehyde:NAD+ oxidoreductase" reversible="false">
                <listOfReactants>
                    <speciesReference species="C00084" stoichiometry="1"/>
                    <speciesReference species="C00003" stoichiometry="1"/>
                    <speciesReference species="C00001" stoichiometry="1"/>
                </listOfReactants>
                <listOfProducts>
                    <speciesReference species="C00033" stoichiometry="1"/>
                    <speciesReference species="C00004" stoichiometry="1"/>
                    <speciesReference species="C00080" stoichiometry="2"/>
                </listOfProducts>
            </reaction>
            <reaction id="R90099" name="Halorhodopsin: (Cl-)" reversible="false">
                <listOfReactants>
                    <speciesReference species="CE00698" stoichiometry="1"/>
                    <speciesReference species="C90001" stoichiometry="1"/>
                </listOfReactants>
                <listOfProducts>
                    <speciesReference species="C00698" stoichiometry="1"/>
                </listOfProducts>
            </reaction>
            <reaction id="R00713" name="Succinate-semialdehyde:NAD+ oxidoreductase" reversible="false">
                <listOfReactants>
                    <speciesReference species="C00232" stoichiometry="1"/>
                    <speciesReference species="C00003" stoichiometry="1"/>
                    <speciesReference species="C00001" stoichiometry="1"/>
                </listOfReactants>
                <listOfProducts>
                    <speciesReference species="C00042" stoichiometry="1"/>
                    <speciesReference species="C00004" stoichiometry="1"/>
                    <speciesReference species="C00080" stoichiometry="2"/>
                </listOfProducts>
            </reaction>
            <reaction id="R90097" name="Diffusion: (Formate)" reversible="false">
                <listOfReactants>
                    <speciesReference species="C00058" stoichiometry="1"/>
                </listOfReactants>
                <listOfProducts>
                    <speciesReference species="CE00058" stoichiometry="1"/>
                </listOfProducts>
            </reaction>
            <reaction id="R90094" name="ABC-T: (D-Galactose)" reversible="false">
                <listOfReactants>
                    <speciesReference species="CE00124" stoichiometry="1"/>
                    <speciesReference species="C00002" stoichiometry="1"/>
                    <speciesReference species="C00001" stoichiometry="1"/>
                </listOfReactants>
                <listOfProducts>
                    <speciesReference species="C00124" stoichiometry="1"/>
                    <speciesReference species="C00008" stoichiometry="1"/>
                    <speciesReference species="C00080" stoichiometry="1"/>
                    <speciesReference species="C00009" stoichiometry="1"/>
                </listOfProducts>
            </reaction>
            <reaction id="R90095" name="Symport: (Acetate:H+)" reversible="true">
                <listOfReactants>
                    <speciesReference species="CE00033" stoichiometry="1"/>
                    <speciesReference species="C90000" stoichiometry="1"/>
                </listOfReactants>
                <listOfProducts>
                    <speciesReference species="C00033" stoichiometry="1"/>
                    <speciesReference species="C00080" stoichiometry="1"/>
                </listOfProducts>
            </reaction>
            <reaction id="R00150" name="ATP:carbamate phosphotransferase" reversible="false">
                <listOfReactants>
                    <speciesReference species="C00008" stoichiometry="1"/>
                    <speciesReference species="C00169" stoichiometry="1"/>
                    <speciesReference species="C00080" stoichiometry="1"/>
                </listOfReactants>
                <listOfProducts>
                    <speciesReference species="C00002" stoichiometry="1"/>
                    <speciesReference species="C00014" stoichiometry="1"/>
                    <speciesReference species="C00011" stoichiometry="1"/>
                </listOfProducts>
            </reaction>
            <reaction id="R90092" name="MJ1249 homolog reaction" reversible="false">
                <listOfReactants>
                    <speciesReference species="C00003" stoichiometry="1"/>
                    <speciesReference species="C90018" stoichiometry="1"/>
                </listOfReactants>
                <listOfProducts>
                    <speciesReference species="C00004" stoichiometry="1"/>
                    <speciesReference species="C16850" stoichiometry="1"/>
                </listOfProducts>
            </reaction>
            <reaction id="R02297" name="Xanthosine:orthophosphate ribosyltransferase" reversible="true">
                <listOfReactants>
                    <speciesReference species="C01762" stoichiometry="1"/>
                    <speciesReference species="C00009" stoichiometry="1"/>
                </listOfReactants>
                <listOfProducts>
                    <speciesReference species="C00385" stoichiometry="1"/>
                    <speciesReference species="C00620" stoichiometry="1"/>
                </listOfProducts>
            </reaction>
            <reaction id="R90093" name="ABC-T: (Cobamide Coenzyme)" reversible="false">
                <listOfReactants>
                    <speciesReference species="CE00194" stoichiometry="1"/>
                    <speciesReference species="C00002" stoichiometry="1"/>
                    <speciesReference species="C00001" stoichiometry="1"/>
                </listOfReactants>
                <listOfProducts>
                    <speciesReference species="C00194" stoichiometry="1"/>
                    <speciesReference species="C00008" stoichiometry="1"/>
                    <speciesReference species="C00080" stoichiometry="1"/>
                    <speciesReference species="C00009" stoichiometry="1"/>
                </listOfProducts>
            </reaction>
            <reaction id="R02291" name="L-Aspartate-4-semialdehyde:NADP+ oxidoreductase (phosphorylating)" reversible="true">
                <listOfReactants>
                    <speciesReference species="C00441" stoichiometry="1"/>
                    <speciesReference species="C00009" stoichiometry="1"/>
                    <speciesReference species="C00006" stoichiometry="1"/>
                </listOfReactants>
                <listOfProducts>
                    <speciesReference species="C03082" stoichiometry="1"/>
                    <speciesReference species="C00005" stoichiometry="1"/>
                    <speciesReference species="C00080" stoichiometry="1"/>
                </listOfProducts>
            </reaction>
            <reaction id="R00714" name="Succinate-semialdehyde:NADP+ oxidoreductase" reversible="false">
                <listOfReactants>
                    <speciesReference species="C00232" stoichiometry="1"/>
                    <speciesReference species="C00006" stoichiometry="1"/>
                    <speciesReference species="C00001" stoichiometry="1"/>
                </listOfReactants>
                <listOfProducts>
                    <speciesReference species="C00042" stoichiometry="1"/>
                    <speciesReference species="C00005" stoichiometry="1"/>
                    <speciesReference species="C00080" stoichiometry="2"/>
                </listOfProducts>
            </reaction>
            <reaction id="R02292" name="L-Aspartate-4-semialdehyde hydro-lyase (adding pyruvate and" reversible="true">
                <listOfReactants>
                    <speciesReference species="C00441" stoichiometry="1"/>
                    <speciesReference species="C00022" stoichiometry="1"/>
                </listOfReactants>
                <listOfProducts>
                    <speciesReference species="C03340" stoichiometry="1"/>
                    <speciesReference species="C00001" stoichiometry="2"/>
                </listOfProducts>
            </reaction>
            <reaction id="R01737" name="ATP:D-Gluconate 6-phosphotransferase" reversible="false">
                <listOfReactants>
                    <speciesReference species="C00002" stoichiometry="1"/>
                    <speciesReference species="C00257" stoichiometry="1"/>
                </listOfReactants>
                <listOfProducts>
                    <speciesReference species="C00008" stoichiometry="1"/>
                    <speciesReference species="C00345" stoichiometry="1"/>
                    <speciesReference species="C00080" stoichiometry="1"/>
                </listOfProducts>
            </reaction>
            <reaction id="R01734" name="Nicotinate-nucleotide:dimethylbenzimidazole" reversible="true">
                <listOfReactants>
                    <speciesReference species="C03114" stoichiometry="1"/>
                </listOfReactants>
                <listOfProducts>
                    <speciesReference species="C00255" stoichiometry="1"/>
                </listOfProducts>
            </reaction>
            <reaction id="R01736" name="S-(2-Hydroxyacyl)glutathione hydrolase" reversible="false">
                <listOfReactants>
                    <speciesReference species="C03451" stoichiometry="1"/>
                    <speciesReference species="C00001" stoichiometry="1"/>
                </listOfReactants>
                <listOfProducts>
                    <speciesReference species="C00051" stoichiometry="1"/>
                    <speciesReference species="C00256" stoichiometry="1"/>
                    <speciesReference species="C00080" stoichiometry="1"/>
                </listOfProducts>
            </reaction>
            <reaction id="R00489" name="L-Aspartate 1-carboxy-lyase" reversible="false">
                <listOfReactants>
                    <speciesReference species="C00049" stoichiometry="1"/>
                    <speciesReference species="C00080" stoichiometry="1"/>
                </listOfReactants>
                <listOfProducts>
                    <speciesReference species="C00099" stoichiometry="1"/>
                    <speciesReference species="C00011" stoichiometry="1"/>
                </listOfProducts>
            </reaction>
            <reaction id="R01728" name="Prephenate:NAD+ oxidoreductase(decarboxylating)" reversible="true">
                <listOfReactants>
                    <speciesReference species="C00254" stoichiometry="1"/>
                    <speciesReference species="C00003" stoichiometry="1"/>
                </listOfReactants>
                <listOfProducts>
                    <speciesReference species="C01179" stoichiometry="1"/>
                    <speciesReference species="C00011" stoichiometry="1"/>
                    <speciesReference species="C00004" stoichiometry="1"/>
                </listOfProducts>
            </reaction>
            <reaction id="R02485" name="3.5.4.5; 3.5.4.14" reversible="false">
                <listOfReactants>
                    <speciesReference species="C00881" stoichiometry="1"/>
                    <speciesReference species="C00001" stoichiometry="1"/>
                </listOfReactants>
                <listOfProducts>
                    <speciesReference species="C00526" stoichiometry="1"/>
                    <speciesReference species="C00014" stoichiometry="1"/>
                </listOfProducts>
            </reaction>
            <reaction id="R02484" name="2.4.2.4" reversible="false">
                <listOfReactants>
                    <speciesReference species="C00526" stoichiometry="1"/>
                    <speciesReference species="C00009" stoichiometry="1"/>
                    <speciesReference species="C00080" stoichiometry="2"/>
                </listOfReactants>
                <listOfProducts>
                    <speciesReference species="C00106" stoichiometry="1"/>
                    <speciesReference species="C03496" stoichiometry="1"/>
                </listOfProducts>
            </reaction>
            <reaction id="R00481" name="1.4.3.16" reversible="false">
                <listOfReactants>
                    <speciesReference species="C00049" stoichiometry="1"/>
                    <speciesReference species="C00007" stoichiometry="1"/>
                </listOfReactants>
                <listOfProducts>
                    <speciesReference species="C05840" stoichiometry="1"/>
                    <speciesReference species="C00027" stoichiometry="1"/>
                    <speciesReference species="C00080" stoichiometry="1"/>
                </listOfProducts>
            </reaction>
            <reaction id="R00480" name="ATP:L-aspartate 4-phosphotransferase" reversible="true">
                <listOfReactants>
                    <speciesReference species="C00002" stoichiometry="1"/>
                    <speciesReference species="C00049" stoichiometry="1"/>
                </listOfReactants>
                <listOfProducts>
                    <speciesReference species="C00008" stoichiometry="1"/>
                    <speciesReference species="C03082" stoichiometry="1"/>
                    <speciesReference species="C00080" stoichiometry="1"/>
                </listOfProducts>
            </reaction>
            <reaction id="R01724" name="Nicotinate D-ribonucleotide:pyrophosphate phosphoribosyltransferase" reversible="false">
                <listOfReactants>
                    <speciesReference species="C00253" stoichiometry="1"/>
                    <speciesReference species="C00119" stoichiometry="1"/>
                </listOfReactants>
                <listOfProducts>
                    <speciesReference species="C01185" stoichiometry="1"/>
                    <speciesReference species="C00013" stoichiometry="1"/>
                </listOfProducts>
            </reaction>
            <reaction id="R00485" name="L-Asparagine amidohydrolase" reversible="false">
                <listOfReactants>
                    <speciesReference species="C00152" stoichiometry="1"/>
                    <speciesReference species="C00001" stoichiometry="1"/>
                </listOfReactants>
                <listOfProducts>
                    <speciesReference species="C00049" stoichiometry="1"/>
                    <speciesReference species="C00014" stoichiometry="1"/>
                </listOfProducts>
            </reaction>
            <reaction id="R05048" name="GTP 7,8-8,9-dihydrolase" reversible="false">
                <listOfReactants>
                    <speciesReference species="C05923" stoichiometry="1"/>
                </listOfReactants>
                <listOfProducts>
                    <speciesReference species="C06148" stoichiometry="1"/>
                </listOfProducts>
            </reaction>
            <reaction id="R00479" name="4.1.3.1" reversible="false">
                <listOfReactants>
                    <speciesReference species="C00311" stoichiometry="1"/>
                </listOfReactants>
                <listOfProducts>
                    <speciesReference species="C00042" stoichiometry="1"/>
                    <speciesReference species="C00048" stoichiometry="1"/>
                </listOfProducts>
            </reaction>
            <reaction id="R05046" name="Formamidopyrimidine nucleoside triphosphate 7,8-8,9-dihydrolase" reversible="false">
                <listOfReactants>
                    <speciesReference species="C05922" stoichiometry="1"/>
                    <speciesReference species="C00001" stoichiometry="1"/>
                </listOfReactants>
                <listOfProducts>
                    <speciesReference species="C05923" stoichiometry="1"/>
                    <speciesReference species="C00058" stoichiometry="1"/>
                    <speciesReference species="C00080" stoichiometry="1"/>
                </listOfProducts>
            </reaction>
            <reaction id="R01090" name="L-Leucine:2-oxoglutarate aminotransferase" reversible="true">
                <listOfReactants>
                    <speciesReference species="C00123" stoichiometry="1"/>
                    <speciesReference species="C00026" stoichiometry="1"/>
                </listOfReactants>
                <listOfProducts>
                    <speciesReference species="C00233" stoichiometry="1"/>
                    <speciesReference species="C00025" stoichiometry="1"/>
                </listOfProducts>
            </reaction>
            <reaction id="R02472" name="(R)-Pantoate:NADP+ 2-oxidoreductase" reversible="true">
                <listOfReactants>
                    <speciesReference species="C00522" stoichiometry="1"/>
                    <speciesReference species="C00006" stoichiometry="1"/>
                </listOfReactants>
                <listOfProducts>
                    <speciesReference species="C00966" stoichiometry="1"/>
                    <speciesReference species="C00005" stoichiometry="1"/>
                    <speciesReference species="C00080" stoichiometry="1"/>
                </listOfProducts>
            </reaction>
            <reaction id="R00897" name="O3-Acetyl-L-serine acetate-lyase (adding hydrogen sulfide)" reversible="false">
                <listOfReactants>
                    <speciesReference species="C00979" stoichiometry="1"/>
                    <speciesReference species="C00283" stoichiometry="1"/>
                    <speciesReference species="C00080" stoichiometry="1"/>
                </listOfReactants>
                <listOfProducts>
                    <speciesReference species="C00097" stoichiometry="1"/>
                    <speciesReference species="C00033" stoichiometry="1"/>
                </listOfProducts>
            </reaction>
            <reaction id="R02473" name="(R)-Pantoate:beta-alanine ligase (AMP-forming)" reversible="false">
                <listOfReactants>
                    <speciesReference species="C00002" stoichiometry="1"/>
                    <speciesReference species="C00522" stoichiometry="1"/>
                    <speciesReference species="C00099" stoichiometry="1"/>
                </listOfReactants>
                <listOfProducts>
                    <speciesReference species="C00020" stoichiometry="1"/>
                    <speciesReference species="C00013" stoichiometry="1"/>
                    <speciesReference species="C00864" stoichiometry="1"/>
                    <speciesReference species="C00080" stoichiometry="2"/>
                </listOfProducts>
            </reaction>
            <reaction id="R03990" name="Tetradecanoyl-CoA:(acceptor) 2,3-oxidoreductase" reversible="false">
                <listOfReactants>
                    <speciesReference species="C02593" stoichiometry="1"/>
                    <speciesReference species="C00016" stoichiometry="1"/>
                </listOfReactants>
                <listOfProducts>
                    <speciesReference species="C05273" stoichiometry="1"/>
                    <speciesReference species="C01352" stoichiometry="1"/>
                </listOfProducts>
            </reaction>
            <reaction id="R03991" name="Myristoyl-CoA:acetylCoA C-myristoyltransferase" reversible="true">
                <listOfReactants>
                    <speciesReference species="C02593" stoichiometry="1"/>
                    <speciesReference species="C00024" stoichiometry="1"/>
                </listOfReactants>
                <listOfProducts>
                    <speciesReference species="C00010" stoichiometry="1"/>
                    <speciesReference species="C05259" stoichiometry="1"/>
                </listOfProducts>
            </reaction>
            <reaction id="R03194" name="2.1.1.107" reversible="true">
                <listOfReactants>
                    <speciesReference species="C00019" stoichiometry="2"/>
                    <speciesReference species="C01051" stoichiometry="1"/>
                </listOfReactants>
                <listOfProducts>
                    <speciesReference species="C00021" stoichiometry="2"/>
                    <speciesReference species="C02463" stoichiometry="1"/>
                    <speciesReference species="C00080" stoichiometry="2"/>
                </listOfProducts>
            </reaction>
            <reaction id="R02864" name="4.99.1.4" reversible="true">
                <listOfReactants>
                    <speciesReference species="C00748" stoichiometry="1"/>
                    <speciesReference species="C00080" stoichiometry="2"/>
                </listOfReactants>
                <listOfProducts>
                    <speciesReference species="C00023" stoichiometry="1"/>
                    <speciesReference species="C05778" stoichiometry="1"/>
                </listOfProducts>
            </reaction>
            <reaction id="R03197" name="4.1.1.37" reversible="true">
                <listOfReactants>
                    <speciesReference species="C01051" stoichiometry="1"/>
                    <speciesReference species="C00080" stoichiometry="4"/>
                </listOfReactants>
                <listOfProducts>
                    <speciesReference species="C03263" stoichiometry="1"/>
                    <speciesReference species="C00011" stoichiometry="4"/>
                </listOfProducts>
            </reaction>
            <reaction id="R02872" name="Presqualene diphosphate:farnesyl-diphosphate farnesyltransferase" reversible="false">
                <listOfReactants>
                    <speciesReference species="C03428" stoichiometry="1"/>
                    <speciesReference species="C00005" stoichiometry="1"/>
                    <speciesReference species="C00080" stoichiometry="1"/>
                </listOfReactants>
                <listOfProducts>
                    <speciesReference species="C00013" stoichiometry="1"/>
                    <speciesReference species="C00751" stoichiometry="1"/>
                    <speciesReference species="C00006" stoichiometry="1"/>
                    <speciesReference species="C00080" stoichiometry="1"/>
                </listOfProducts>
            </reaction>
            <reaction id="R07280" name="3.1.3.-" reversible="false">
                <listOfReactants>
                    <speciesReference species="C04454" stoichiometry="1"/>
                    <speciesReference species="C00001" stoichiometry="1"/>
                </listOfReactants>
                <listOfProducts>
                    <speciesReference species="C04732" stoichiometry="1"/>
                    <speciesReference species="C00009" stoichiometry="1"/>
                </listOfProducts>
            </reaction>
            <reaction id="R07281" name="5.4.99.-" reversible="false">
                <listOfReactants>
                    <speciesReference species="C00199" stoichiometry="1"/>
                </listOfReactants>
                <listOfProducts>
                    <speciesReference species="C15556" stoichiometry="1"/>
                    <speciesReference species="C00058" stoichiometry="1"/>
                    <speciesReference species="C00080" stoichiometry="1"/>
                </listOfProducts>
            </reaction>
            <reaction id="R01073" name="N-(5-Phospho-D-ribosyl)anthranilate:pyrophosphate" reversible="true">
                <listOfReactants>
                    <speciesReference species="C04302" stoichiometry="1"/>
                    <speciesReference species="C00013" stoichiometry="1"/>
                    <speciesReference species="C00080" stoichiometry="1"/>
                </listOfReactants>
                <listOfProducts>
                    <speciesReference species="C00108" stoichiometry="1"/>
                    <speciesReference species="C00119" stoichiometry="1"/>
                </listOfProducts>
            </reaction>
            <reaction id="R01072" name="5-Phosphoribosylamine:pyrophosphate phosphoribosyltransferase" reversible="false">
                <listOfReactants>
                    <speciesReference species="C00064" stoichiometry="1"/>
                    <speciesReference species="C00119" stoichiometry="1"/>
                    <speciesReference species="C00001" stoichiometry="1"/>
                </listOfReactants>
                <listOfProducts>
                    <speciesReference species="C03090" stoichiometry="1"/>
                    <speciesReference species="C00013" stoichiometry="1"/>
                    <speciesReference species="C00025" stoichiometry="1"/>
                    <speciesReference species="C00080" stoichiometry="2"/>
                </listOfProducts>
            </reaction>
            <reaction id="R01776" name="Acetyl-CoA:L-homoserine O-acetyltransferase" reversible="false">
                <listOfReactants>
                    <speciesReference species="C00024" stoichiometry="1"/>
                    <speciesReference species="C00263" stoichiometry="1"/>
                </listOfReactants>
                <listOfProducts>
                    <speciesReference species="C00010" stoichiometry="1"/>
                    <speciesReference species="C01077" stoichiometry="1"/>
                </listOfProducts>
            </reaction>
            <reaction id="R01775" name="L-Homoserine:NADP+ oxidoreductase" reversible="true">
                <listOfReactants>
                    <speciesReference species="C00263" stoichiometry="1"/>
                    <speciesReference species="C00006" stoichiometry="1"/>
                </listOfReactants>
                <listOfProducts>
                    <speciesReference species="C00441" stoichiometry="1"/>
                    <speciesReference species="C00005" stoichiometry="1"/>
                    <speciesReference species="C00080" stoichiometry="2"/>
                </listOfProducts>
            </reaction>
            <reaction id="R01778" name="(3S)-3-Hydroxyacyl-CoA:NAD+ oxidoreductase" reversible="true">
                <listOfReactants>
                    <speciesReference species="C00640" stoichiometry="1"/>
                    <speciesReference species="C00003" stoichiometry="1"/>
                </listOfReactants>
                <listOfProducts>
                    <speciesReference species="C00264" stoichiometry="1"/>
                    <speciesReference species="C00004" stoichiometry="1"/>
                    <speciesReference species="C00080" stoichiometry="1"/>
                </listOfProducts>
            </reaction>
            <reaction id="R01071" name="1-(5-Phospho-D-ribosyl)-ATP:pyrophosphate phosphoribosyl-transferase" reversible="true">
                <listOfReactants>
                    <speciesReference species="C02739" stoichiometry="1"/>
                    <speciesReference species="C00013" stoichiometry="1"/>
                    <speciesReference species="C00080" stoichiometry="1"/>
                </listOfReactants>
                <listOfProducts>
                    <speciesReference species="C00002" stoichiometry="1"/>
                    <speciesReference species="C00119" stoichiometry="1"/>
                </listOfProducts>
            </reaction>
            <reaction id="R01070" name="beta-D-Fructose 1,6-bisphosphate D-glyceraldehyde-3-phosphate-lyase" reversible="true">
                <listOfReactants>
                    <speciesReference species="C00354" stoichiometry="1"/>
                </listOfReactants>
                <listOfProducts>
                    <speciesReference species="C00111" stoichiometry="1"/>
                    <speciesReference species="C00118" stoichiometry="1"/>
                </listOfProducts>
            </reaction>
            <reaction id="R05071" name="(S)-2-Acetolactate methylmutase" reversible="true">
                <listOfReactants>
                    <speciesReference species="C06010" stoichiometry="1"/>
                </listOfReactants>
                <listOfProducts>
                    <speciesReference species="C04181" stoichiometry="1"/>
                </listOfProducts>
            </reaction>
            <reaction id="R05070" name="(R)-2,3-Dihydroxy-3-methylpentanoate hydro-lyase" reversible="false">
                <listOfReactants>
                    <speciesReference species="C06007" stoichiometry="1"/>
                </listOfReactants>
                <listOfProducts>
                    <speciesReference species="C06008" stoichiometry="1"/>
                    <speciesReference species="C00001" stoichiometry="1"/>
                </listOfProducts>
            </reaction>
            <reaction id="R01975" name="(S)-3-Hydroxybutanoyl-CoA:NAD+ oxidoreductase" reversible="true">
                <listOfReactants>
                    <speciesReference species="C01144" stoichiometry="1"/>
                    <speciesReference species="C00003" stoichiometry="1"/>
                </listOfReactants>
                <listOfProducts>
                    <speciesReference species="C00332" stoichiometry="1"/>
                    <speciesReference species="C00004" stoichiometry="1"/>
                    <speciesReference species="C00080" stoichiometry="1"/>
                </listOfProducts>
            </reaction>
            <reaction id="R01978" name="(S)-3-Hydroxy-3-methylglutaryl-CoA acetoacetyl-CoA-lyase" reversible="true">
                <listOfReactants>
                    <speciesReference species="C00356" stoichiometry="1"/>
                    <speciesReference species="C00010" stoichiometry="1"/>
                    <speciesReference species="C00080" stoichiometry="1"/>
                </listOfReactants>
                <listOfProducts>
                    <speciesReference species="C00024" stoichiometry="1"/>
                    <speciesReference species="C00001" stoichiometry="1"/>
                    <speciesReference species="C00332" stoichiometry="1"/>
                </listOfProducts>
            </reaction>
            <reaction id="R01086" name="N-(L-Argininosuccinate) arginie-lyase" reversible="true">
                <listOfReactants>
                    <speciesReference species="C03406" stoichiometry="1"/>
                </listOfReactants>
                <listOfProducts>
                    <speciesReference species="C00122" stoichiometry="1"/>
                    <speciesReference species="C00062" stoichiometry="1"/>
                </listOfProducts>
            </reaction>
            <reaction id="R01083" name="N6-(1,2-Dicarboxyethyl)AMP AMP-lyase" reversible="true">
                <listOfReactants>
                    <speciesReference species="C03794" stoichiometry="1"/>
                </listOfReactants>
                <listOfProducts>
                    <speciesReference species="C00122" stoichiometry="1"/>
                    <speciesReference species="C00020" stoichiometry="1"/>
                </listOfProducts>
            </reaction>
            <reaction id="R02237" name="Tetrahydrofolate:L-glutamate gamma-ligase (ADP-forming)" reversible="false">
                <listOfReactants>
                    <speciesReference species="C00002" stoichiometry="1"/>
                    <speciesReference species="C00921" stoichiometry="1"/>
                    <speciesReference species="C00025" stoichiometry="1"/>
                </listOfReactants>
                <listOfProducts>
                    <speciesReference species="C00008" stoichiometry="1"/>
                    <speciesReference species="C00009" stoichiometry="1"/>
                    <speciesReference species="C00415" stoichiometry="1"/>
                    <speciesReference species="C00080" stoichiometry="1"/>
                </listOfProducts>
            </reaction>
            <reaction id="R01082" name="(S)-Malate hydro-lyase" reversible="true">
                <listOfReactants>
                    <speciesReference species="C00122" stoichiometry="1"/>
                    <speciesReference species="C00001" stoichiometry="1"/>
                </listOfReactants>
                <listOfProducts>
                    <speciesReference species="C00149" stoichiometry="1"/>
                </listOfProducts>
            </reaction>
            <reaction id="R02236" name="Dihydrofolate:NADP+ oxidoreductase" reversible="true">
                <listOfReactants>
                    <speciesReference species="C00415" stoichiometry="1"/>
                    <speciesReference species="C00006" stoichiometry="1"/>
                </listOfReactants>
                <listOfProducts>
                    <speciesReference species="C00504" stoichiometry="1"/>
                    <speciesReference species="C00005" stoichiometry="1"/>
                    <speciesReference species="C00080" stoichiometry="1"/>
                </listOfProducts>
            </reaction>
            <reaction id="R02245" name="ATP:(R)-mevalonate 5-phosphotransferase" reversible="false">
                <listOfReactants>
                    <speciesReference species="C00002" stoichiometry="1"/>
                    <speciesReference species="C00418" stoichiometry="1"/>
                </listOfReactants>
                <listOfProducts>
                    <speciesReference species="C00008" stoichiometry="1"/>
                    <speciesReference species="C01107" stoichiometry="1"/>
                    <speciesReference species="C00080" stoichiometry="1"/>
                </listOfProducts>
            </reaction>
            <reaction id="R01968" name="2'-Deoxyguanosine 5'-monophosphate phosphohydrolase" reversible="false">
                <listOfReactants>
                    <speciesReference species="C00362" stoichiometry="1"/>
                    <speciesReference species="C00001" stoichiometry="1"/>
                </listOfReactants>
                <listOfProducts>
                    <speciesReference species="C00330" stoichiometry="1"/>
                    <speciesReference species="C00009" stoichiometry="1"/>
                </listOfProducts>
            </reaction>
            <reaction id="R01969" name="2.4.2.4" reversible="true">
                <listOfReactants>
                    <speciesReference species="C00330" stoichiometry="1"/>
                    <speciesReference species="C00009" stoichiometry="1"/>
                </listOfReactants>
                <listOfProducts>
                    <speciesReference species="C00242" stoichiometry="1"/>
                    <speciesReference species="C00672" stoichiometry="1"/>
                </listOfProducts>
            </reaction>
            <reaction id="R02433" name="2.6.1.1" reversible="true">
                <listOfReactants>
                    <speciesReference species="C00506" stoichiometry="1"/>
                    <speciesReference species="C00026" stoichiometry="1"/>
                    <speciesReference species="C00080" stoichiometry="1"/>
                </listOfReactants>
                <listOfProducts>
                    <speciesReference species="C05528" stoichiometry="1"/>
                    <speciesReference species="C00025" stoichiometry="1"/>
                </listOfProducts>
            </reaction>
            <reaction id="R02649" name="ATP:N-acetyl-L-glutamate 5-phosphotransferase" reversible="false">
                <listOfReactants>
                    <speciesReference species="C00002" stoichiometry="1"/>
                    <speciesReference species="C00624" stoichiometry="1"/>
                </listOfReactants>
                <listOfProducts>
                    <speciesReference species="C00008" stoichiometry="1"/>
                    <speciesReference species="C04133" stoichiometry="1"/>
                </listOfProducts>
            </reaction>
            <reaction id="R01771" name="ATP:L-homoserine O-phosphotransferase" reversible="false">
                <listOfReactants>
                    <speciesReference species="C00002" stoichiometry="1"/>
                    <speciesReference species="C00263" stoichiometry="1"/>
                </listOfReactants>
                <listOfProducts>
                    <speciesReference species="C00008" stoichiometry="1"/>
                    <speciesReference species="C01102" stoichiometry="1"/>
                    <speciesReference species="C00080" stoichiometry="1"/>
                </listOfProducts>
            </reaction>
            <reaction id="R01054" name="ADPribose ribophosphohydrolase" reversible="false">
                <listOfReactants>
                    <speciesReference species="C00301" stoichiometry="1"/>
                    <speciesReference species="C00001" stoichiometry="1"/>
                </listOfReactants>
                <listOfProducts>
                    <speciesReference species="C00020" stoichiometry="1"/>
                    <speciesReference species="C00117" stoichiometry="1"/>
                    <speciesReference species="C00080" stoichiometry="2"/>
                </listOfProducts>
            </reaction>
            <reaction id="R01057" name="D-Ribose 1,5-phosphomutase" reversible="true">
                <listOfReactants>
                    <speciesReference species="C00620" stoichiometry="1"/>
                </listOfReactants>
                <listOfProducts>
                    <speciesReference species="C00117" stoichiometry="1"/>
                </listOfProducts>
            </reaction>
            <reaction id="R01056" name="D-Ribose-5-phosphate ketol-isomerase" reversible="true">
                <listOfReactants>
                    <speciesReference species="C00117" stoichiometry="1"/>
                </listOfReactants>
                <listOfProducts>
                    <speciesReference species="C00199" stoichiometry="1"/>
                </listOfProducts>
            </reaction>
            <reaction id="R01051" name="ATP:D-ribose 5-phosphotransferase" reversible="false">
                <listOfReactants>
                    <speciesReference species="C00002" stoichiometry="1"/>
                    <speciesReference species="C00121" stoichiometry="1"/>
                </listOfReactants>
                <listOfProducts>
                    <speciesReference species="C00008" stoichiometry="1"/>
                    <speciesReference species="C00117" stoichiometry="1"/>
                    <speciesReference species="C00080" stoichiometry="1"/>
                </listOfProducts>
            </reaction>
            <reaction id="R01993" name="(S)-Dihydroorotate amidohydrolase" reversible="true">
                <listOfReactants>
                    <speciesReference species="C00337" stoichiometry="1"/>
                    <speciesReference species="C00001" stoichiometry="1"/>
                </listOfReactants>
                <listOfProducts>
                    <speciesReference species="C00438" stoichiometry="1"/>
                </listOfProducts>
            </reaction>
            <reaction id="R01049" name="ATP:D-ribose-5-phosphate pyrophosphotransferase" reversible="true">
                <listOfReactants>
                    <speciesReference species="C00002" stoichiometry="1"/>
                    <speciesReference species="C00117" stoichiometry="1"/>
                </listOfReactants>
                <listOfProducts>
                    <speciesReference species="C00020" stoichiometry="1"/>
                    <speciesReference species="C00119" stoichiometry="1"/>
                    <speciesReference species="C00080" stoichiometry="1"/>
                </listOfProducts>
            </reaction>
            <reaction id="R01066" name="2-Deoxy-D-ribose-5-phosphate acetaldehyde-lyase" reversible="true">
                <listOfReactants>
                    <speciesReference species="C00673" stoichiometry="1"/>
                </listOfReactants>
                <listOfProducts>
                    <speciesReference species="C00118" stoichiometry="1"/>
                    <speciesReference species="C00084" stoichiometry="1"/>
                </listOfProducts>
            </reaction>
            <reaction id="R01786" name="ATP:D-glucose 6-phosphotransferase" reversible="true">
                <listOfReactants>
                    <speciesReference species="C00002" stoichiometry="1"/>
                    <speciesReference species="C00267" stoichiometry="1"/>
                </listOfReactants>
                <listOfProducts>
                    <speciesReference species="C00008" stoichiometry="1"/>
                    <speciesReference species="C00668" stoichiometry="1"/>
                    <speciesReference species="C00080" stoichiometry="1"/>
                </listOfProducts>
            </reaction>
            <reaction id="R01063" name="D-Glyceraldehyde-3-phosphate:NADP+ oxidoreductase(phosphorylating)" reversible="true">
                <listOfReactants>
                    <speciesReference species="C00118" stoichiometry="1"/>
                    <speciesReference species="C00009" stoichiometry="1"/>
                    <speciesReference species="C00006" stoichiometry="1"/>
                </listOfReactants>
                <listOfProducts>
                    <speciesReference species="C00236" stoichiometry="1"/>
                    <speciesReference species="C00005" stoichiometry="1"/>
                    <speciesReference species="C00080" stoichiometry="1"/>
                </listOfProducts>
            </reaction>
            <reaction id="R02413" name="Shikimate:NADP+ 5-oxidoreductase" reversible="true">
                <listOfReactants>
                    <speciesReference species="C00493" stoichiometry="1"/>
                    <speciesReference species="C00006" stoichiometry="1"/>
                </listOfReactants>
                <listOfProducts>
                    <speciesReference species="C02637" stoichiometry="1"/>
                    <speciesReference species="C00005" stoichiometry="1"/>
                    <speciesReference species="C00080" stoichiometry="1"/>
                </listOfProducts>
            </reaction>
            <reaction id="R02412" name="ATP:shikimate 3-phosphotransferase" reversible="true">
                <listOfReactants>
                    <speciesReference species="C00002" stoichiometry="1"/>
                    <speciesReference species="C00493" stoichiometry="1"/>
                </listOfReactants>
                <listOfProducts>
                    <speciesReference species="C00008" stoichiometry="1"/>
                    <speciesReference species="C03175" stoichiometry="1"/>
                    <speciesReference species="C00080" stoichiometry="1"/>
                </listOfProducts>
            </reaction>
            <reaction id="R05064" name="3.1.2.4" reversible="false">
                <listOfReactants>
                    <speciesReference species="C06000" stoichiometry="1"/>
                    <speciesReference species="C00001" stoichiometry="1"/>
                </listOfReactants>
                <listOfProducts>
                    <speciesReference species="C00010" stoichiometry="1"/>
                    <speciesReference species="C06001" stoichiometry="1"/>
                    <speciesReference species="C00080" stoichiometry="1"/>
                </listOfProducts>
            </reaction>
            <reaction id="R05068" name="(R)-2,3-Dihydroxy-3-methylpentanoate:NADP+ oxidoreductase" reversible="true">
                <listOfReactants>
                    <speciesReference species="C06007" stoichiometry="1"/>
                    <speciesReference species="C00006" stoichiometry="1"/>
                </listOfReactants>
                <listOfProducts>
                    <speciesReference species="C00005" stoichiometry="1"/>
                    <speciesReference species="C14463" stoichiometry="1"/>
                    <speciesReference species="C00080" stoichiometry="1"/>
                </listOfProducts>
            </reaction>
            <reaction id="R05066" name="3-Hydroxy-2-methylpropanoate:NAD+ oxidoreductase" reversible="true">
                <listOfReactants>
                    <speciesReference species="C06001" stoichiometry="1"/>
                    <speciesReference species="C00003" stoichiometry="1"/>
                </listOfReactants>
                <listOfProducts>
                    <speciesReference species="C06002" stoichiometry="1"/>
                    <speciesReference species="C00004" stoichiometry="1"/>
                    <speciesReference species="C00080" stoichiometry="1"/>
                </listOfProducts>
            </reaction>
            <reaction id="R05069" name="(S)-2-Aceto-2-hydroxybutanoate:NADP+ oxidoreductase (isomerizing)" reversible="true">
                <listOfReactants>
                    <speciesReference species="C06006" stoichiometry="1"/>
                </listOfReactants>
                <listOfProducts>
                    <speciesReference species="C14463" stoichiometry="1"/>
                </listOfProducts>
            </reaction>
            <reaction id="R00691" name="L-Arogenate hydro-lyase (decarboxylating)" reversible="true">
                <listOfReactants>
                    <speciesReference species="C00826" stoichiometry="1"/>
                    <speciesReference species="C00080" stoichiometry="1"/>
                </listOfReactants>
                <listOfProducts>
                    <speciesReference species="C00079" stoichiometry="1"/>
                    <speciesReference species="C00001" stoichiometry="1"/>
                    <speciesReference species="C00011" stoichiometry="1"/>
                </listOfProducts>
            </reaction>
            <reaction id="R02408" name="4.4.1.1; 4.4.1.8" reversible="false">
                <listOfReactants>
                    <speciesReference species="C00491" stoichiometry="1"/>
                    <speciesReference species="C00001" stoichiometry="1"/>
                </listOfReactants>
                <listOfProducts>
                    <speciesReference species="C00022" stoichiometry="1"/>
                    <speciesReference species="C00014" stoichiometry="1"/>
                    <speciesReference species="C01962" stoichiometry="1"/>
                    <speciesReference species="C00080" stoichiometry="1"/>
                </listOfProducts>
            </reaction>
            <reaction id="R00694" name="L-Phenylalanine:2-oxoglutarate aminotransferase" reversible="true">
                <listOfReactants>
                    <speciesReference species="C00079" stoichiometry="1"/>
                    <speciesReference species="C00026" stoichiometry="1"/>
                </listOfReactants>
                <listOfProducts>
                    <speciesReference species="C00166" stoichiometry="1"/>
                    <speciesReference species="C00025" stoichiometry="1"/>
                </listOfProducts>
            </reaction>
            <reaction id="R00405" name="Succinate:CoA ligase (ADP-forming)" reversible="true">
                <listOfReactants>
                    <speciesReference species="C00002" stoichiometry="1"/>
                    <speciesReference species="C00042" stoichiometry="1"/>
                    <speciesReference species="C00010" stoichiometry="1"/>
                </listOfReactants>
                <listOfProducts>
                    <speciesReference species="C00008" stoichiometry="1"/>
                    <speciesReference species="C00009" stoichiometry="1"/>
                    <speciesReference species="C00091" stoichiometry="1"/>
                </listOfProducts>
            </reaction>
            <reaction id="R03537" name="2',3'-Cyclic AMP 3'-nucleotidohydrolase" reversible="false">
                <listOfReactants>
                    <speciesReference species="C02353" stoichiometry="1"/>
                    <speciesReference species="C00001" stoichiometry="1"/>
                </listOfReactants>
                <listOfProducts>
                    <speciesReference species="C01367" stoichiometry="1"/>
                    <speciesReference species="C00080" stoichiometry="1"/>
                </listOfProducts>
            </reaction>
            <reaction id="ER00086" name="Exchange: (NH3)" reversible="true">
                <listOfReactants/>
                <listOfProducts>
                    <speciesReference species="CE00014" stoichiometry="1"/>
                </listOfProducts>
            </reaction>
            <reaction id="ER00095" name="Exchange: (Na+)" reversible="true">
                <listOfReactants/>
                <listOfProducts>
                    <speciesReference species="CE01330" stoichiometry="1"/>
                </listOfProducts>
            </reaction>
            <reaction id="ER00093" name="Exchange: (Biotin)" reversible="true">
                <listOfReactants/>
                <listOfProducts>
                    <speciesReference species="CE00120" stoichiometry="1"/>
                </listOfProducts>
            </reaction>
            <reaction id="R02685" name="(3S)-3-Hydroxyacyl-CoA hydro-lyase" reversible="true">
                <listOfReactants>
                    <speciesReference species="C00640" stoichiometry="1"/>
                </listOfReactants>
                <listOfProducts>
                    <speciesReference species="C00658" stoichiometry="1"/>
                    <speciesReference species="C00001" stoichiometry="1"/>
                </listOfProducts>
            </reaction>
            <reaction id="R03140" name="4.1.1.39" reversible="false">
                <listOfReactants>
                    <speciesReference species="C01182" stoichiometry="1"/>
                    <speciesReference species="C00007" stoichiometry="1"/>
                </listOfReactants>
                <listOfProducts>
                    <speciesReference species="C00197" stoichiometry="1"/>
                    <speciesReference species="C00988" stoichiometry="1"/>
                    <speciesReference species="C00080" stoichiometry="2"/>
                </listOfProducts>
            </reaction>
            <reaction id="R04405" name="5-Methyltetrahydropteroyltri-L-glutamate:L-homocysteine" reversible="false">
                <listOfReactants>
                    <speciesReference species="C04489" stoichiometry="1"/>
                    <speciesReference species="C00155" stoichiometry="1"/>
                </listOfReactants>
                <listOfProducts>
                    <speciesReference species="C04144" stoichiometry="1"/>
                    <speciesReference species="C00073" stoichiometry="1"/>
                </listOfProducts>
            </reaction>
            <reaction id="ER00083" name="Exchange: (Cobalt)" reversible="true">
                <listOfReactants/>
                <listOfProducts>
                    <speciesReference species="CE00175" stoichiometry="1"/>
                </listOfProducts>
            </reaction>
            <reaction id="R03530" name="ATP:nucleoside-diphosphate phosphatransferase" reversible="true">
                <listOfReactants>
                    <speciesReference species="C00002" stoichiometry="1"/>
                    <speciesReference species="C01344" stoichiometry="1"/>
                </listOfReactants>
                <listOfProducts>
                    <speciesReference species="C00008" stoichiometry="1"/>
                    <speciesReference species="C01345" stoichiometry="1"/>
                </listOfProducts>
            </reaction>
            <reaction id="R00674" name="L-Serine hydro-lyase (adding indoleglycerol-phosphate)" reversible="true">
                <listOfReactants>
                    <speciesReference species="C00065" stoichiometry="1"/>
                    <speciesReference species="C00463" stoichiometry="1"/>
                    <speciesReference species="C00080" stoichiometry="1"/>
                </listOfReactants>
                <listOfProducts>
                    <speciesReference species="C00078" stoichiometry="1"/>
                    <speciesReference species="C00001" stoichiometry="1"/>
                </listOfProducts>
            </reaction>
            <reaction id="R03132" name="2.5.1.47; 2.5.1.48" reversible="false">
                <listOfReactants>
                    <speciesReference species="C00979" stoichiometry="1"/>
                    <speciesReference species="C00320" stoichiometry="1"/>
                </listOfReactants>
                <listOfProducts>
                    <speciesReference species="C05824" stoichiometry="1"/>
                    <speciesReference species="C00033" stoichiometry="1"/>
                    <speciesReference species="C00080" stoichiometry="1"/>
                </listOfProducts>
            </reaction>
            <reaction id="R00425" name="GTP 7,8-8,9-dihydrolase (pyrophosphate-forming)" reversible="false">
                <listOfReactants>
                    <speciesReference species="C00044" stoichiometry="1"/>
                    <speciesReference species="C00001" stoichiometry="3"/>
                </listOfReactants>
                <listOfProducts>
                    <speciesReference species="C00058" stoichiometry="1"/>
                    <speciesReference species="C01304" stoichiometry="1"/>
                    <speciesReference species="C00013" stoichiometry="1"/>
                    <speciesReference species="C00080" stoichiometry="3"/>
                </listOfProducts>
            </reaction>
            <reaction id="R00428" name="GTP 7,8-8,9-dihydrolase" reversible="false">
                <listOfReactants>
                    <speciesReference species="C00044" stoichiometry="1"/>
                    <speciesReference species="C00001" stoichiometry="1"/>
                </listOfReactants>
                <listOfProducts>
                    <speciesReference species="C05922" stoichiometry="1"/>
                </listOfProducts>
            </reaction>
            <reaction id="R00429" name="ATP:GTP 3'-pyrophosphotransferase" reversible="false">
                <listOfReactants>
                    <speciesReference species="C00002" stoichiometry="1"/>
                    <speciesReference species="C00044" stoichiometry="1"/>
                </listOfReactants>
                <listOfProducts>
                    <speciesReference species="C00020" stoichiometry="1"/>
                    <speciesReference species="C04494" stoichiometry="1"/>
                    <speciesReference species="C00080" stoichiometry="1"/>
                </listOfProducts>
            </reaction>
            <reaction id="R00430" name="GTP:pyruvate O2-phosphotransferase" reversible="false">
                <listOfReactants>
                    <speciesReference species="C00044" stoichiometry="1"/>
                    <speciesReference species="C00022" stoichiometry="1"/>
                </listOfReactants>
                <listOfProducts>
                    <speciesReference species="C00035" stoichiometry="1"/>
                    <speciesReference species="C00074" stoichiometry="1"/>
                    <speciesReference species="C00080" stoichiometry="1"/>
                </listOfProducts>
            </reaction>
            <reaction id="R04426" name="3-Isopropylmalate:NAD+ oxidoreductase" reversible="true">
                <listOfReactants>
                    <speciesReference species="C04411" stoichiometry="1"/>
                    <speciesReference species="C00003" stoichiometry="1"/>
                </listOfReactants>
                <listOfProducts>
                    <speciesReference species="C04236" stoichiometry="1"/>
                    <speciesReference species="C00004" stoichiometry="1"/>
                    <speciesReference species="C00080" stoichiometry="1"/>
                </listOfProducts>
            </reaction>
            <reaction id="R02662" name="2.3.1.-" reversible="false">
                <listOfReactants>
                    <speciesReference species="C04424" stoichiometry="1"/>
                    <speciesReference species="C00010" stoichiometry="1"/>
                </listOfReactants>
                <listOfProducts>
                    <speciesReference species="C00630" stoichiometry="1"/>
                    <speciesReference species="C00579" stoichiometry="1"/>
                </listOfProducts>
            </reaction>
            <reaction id="R02661" name="2-Methylpropanoyl-CoA:(acceptor) 2,3-oxidoreductase" reversible="false">
                <listOfReactants>
                    <speciesReference species="C00630" stoichiometry="1"/>
                    <speciesReference species="C00016" stoichiometry="1"/>
                </listOfReactants>
                <listOfProducts>
                    <speciesReference species="C03460" stoichiometry="1"/>
                    <speciesReference species="C01352" stoichiometry="1"/>
                </listOfProducts>
            </reaction>
            <reaction id="R03509" name="N-(5-Phospho-beta-D-ribosyl)anthranilate ketol-isomerase" reversible="true">
                <listOfReactants>
                    <speciesReference species="C04302" stoichiometry="1"/>
                </listOfReactants>
                <listOfProducts>
                    <speciesReference species="C01302" stoichiometry="1"/>
                </listOfProducts>
            </reaction>
            <reaction id="R03508" name="1-(2-Carboxyphenylamino)-1-deoxy-D-ribulose-5-phosphate" reversible="true">
                <listOfReactants>
                    <speciesReference species="C01302" stoichiometry="1"/>
                    <speciesReference species="C00080" stoichiometry="1"/>
                </listOfReactants>
                <listOfProducts>
                    <speciesReference species="C03506" stoichiometry="1"/>
                    <speciesReference species="C00011" stoichiometry="1"/>
                    <speciesReference species="C00001" stoichiometry="1"/>
                </listOfProducts>
            </reaction>
            <reaction id="R00412" name="Succinate:(acceptor) oxidoreductase" reversible="true">
                <listOfReactants>
                    <speciesReference species="C00042" stoichiometry="1"/>
                    <speciesReference species="C00016" stoichiometry="1"/>
                </listOfReactants>
                <listOfProducts>
                    <speciesReference species="C00122" stoichiometry="1"/>
                    <speciesReference species="C01352" stoichiometry="1"/>
                </listOfProducts>
            </reaction>
            <reaction id="R00410" name="Succinyl-CoA:3-oxo-acid CoA-transferase" reversible="true">
                <listOfReactants>
                    <speciesReference species="C00091" stoichiometry="1"/>
                    <speciesReference species="C00164" stoichiometry="1"/>
                </listOfReactants>
                <listOfProducts>
                    <speciesReference species="C00042" stoichiometry="1"/>
                    <speciesReference species="C00332" stoichiometry="1"/>
                </listOfProducts>
            </reaction>
            <reaction id="R03503" name="ATP:2-amino-4-hydroxy-6-hydroxymethyl-7,8-dihydropteridine" reversible="false">
                <listOfReactants>
                    <speciesReference species="C00002" stoichiometry="1"/>
                    <speciesReference species="C01300" stoichiometry="1"/>
                </listOfReactants>
                <listOfProducts>
                    <speciesReference species="C00020" stoichiometry="1"/>
                    <speciesReference species="C04807" stoichiometry="1"/>
                    <speciesReference species="C00080" stoichiometry="1"/>
                </listOfProducts>
            </reaction>
            <reaction id="ER00096" name="Exchange: (K+)" reversible="true">
                <listOfReactants/>
                <listOfProducts>
                    <speciesReference species="CE00238" stoichiometry="1"/>
                </listOfProducts>
            </reaction>
            <reaction id="R03504" name="2-Amino-4-hydroxy-6-(D-erythro-1,2,3-trihydroxypropyl)-7,8-" reversible="true">
                <listOfReactants>
                    <speciesReference species="C04874" stoichiometry="1"/>
                </listOfReactants>
                <listOfProducts>
                    <speciesReference species="C00266" stoichiometry="1"/>
                    <speciesReference species="C01300" stoichiometry="1"/>
                </listOfProducts>
            </reaction>
            <reaction id="R01290" name="L-Serine hydro-lyase (adding homocysteine)" reversible="false">
                <listOfReactants>
                    <speciesReference species="C00065" stoichiometry="1"/>
                    <speciesReference species="C00155" stoichiometry="1"/>
                    <speciesReference species="C00080" stoichiometry="1"/>
                </listOfReactants>
                <listOfProducts>
                    <speciesReference species="C02291" stoichiometry="1"/>
                    <speciesReference species="C00001" stoichiometry="1"/>
                </listOfProducts>
            </reaction>
            <reaction id="R04620" name="2-Amino-4-hydroxy-6-(erythro-1,2,3-trihydroxypropyl)" reversible="false">
                <listOfReactants>
                    <speciesReference species="C04895" stoichiometry="1"/>
                    <speciesReference species="C00001" stoichiometry="3"/>
                </listOfReactants>
                <listOfProducts>
                    <speciesReference species="C04874" stoichiometry="1"/>
                    <speciesReference species="C00009" stoichiometry="3"/>
                    <speciesReference species="C00080" stoichiometry="2"/>
                </listOfProducts>
            </reaction>
            <reaction id="R06558" name="2.7.1.156" reversible="true">
                <listOfReactants>
                    <speciesReference species="C06508" stoichiometry="1"/>
                    <speciesReference species="C00044" stoichiometry="1"/>
                </listOfReactants>
                <listOfProducts>
                    <speciesReference species="C06509" stoichiometry="1"/>
                    <speciesReference species="C00035" stoichiometry="1"/>
                    <speciesReference species="C00080" stoichiometry="1"/>
                </listOfProducts>
            </reaction>
            <reaction id="R00698" name="Donor:hydrogen-peroxide oxidoreductase" reversible="true">
                <listOfReactants>
                    <speciesReference species="C00079" stoichiometry="1"/>
                    <speciesReference species="C00007" stoichiometry="1"/>
                </listOfReactants>
                <listOfProducts>
                    <speciesReference species="C02505" stoichiometry="1"/>
                    <speciesReference species="C00011" stoichiometry="1"/>
                </listOfProducts>
            </reaction>
            <reaction id="R04621" name="3.6.1.-" reversible="false">
                <listOfReactants>
                    <speciesReference species="C05925" stoichiometry="1"/>
                    <speciesReference species="C00001" stoichiometry="1"/>
                </listOfReactants>
                <listOfProducts>
                    <speciesReference species="C04874" stoichiometry="1"/>
                    <speciesReference species="C00009" stoichiometry="1"/>
                </listOfProducts>
            </reaction>
            <reaction id="ER00048" name="Exchange: (Folate)" reversible="true">
                <listOfReactants/>
                <listOfProducts>
                    <speciesReference species="CE00504" stoichiometry="1"/>
                </listOfProducts>
            </reaction>
            <reaction id="ER00049" name="Exchange: (Thiamin)" reversible="true">
                <listOfReactants/>
                <listOfProducts>
                    <speciesReference species="CE00378" stoichiometry="1"/>
                </listOfProducts>
            </reaction>
            <reaction id="R03968" name="2-Isopropylmalate hydro-lyase" reversible="true">
                <listOfReactants>
                    <speciesReference species="C02504" stoichiometry="1"/>
                </listOfReactants>
                <listOfProducts>
                    <speciesReference species="C02631" stoichiometry="1"/>
                    <speciesReference species="C00001" stoichiometry="1"/>
                </listOfProducts>
            </reaction>
            <reaction id="R00451" name="meso-2,6-Diaminoheptanedioate carboxy-lyase" reversible="true">
                <listOfReactants>
                    <speciesReference species="C00680" stoichiometry="1"/>
                    <speciesReference species="C00080" stoichiometry="1"/>
                </listOfReactants>
                <listOfProducts>
                    <speciesReference species="C00047" stoichiometry="1"/>
                    <speciesReference species="C00011" stoichiometry="1"/>
                </listOfProducts>
            </reaction>
            <reaction id="R03187" name="N-Methylimidazolidine-2,4-dione amidohydrolase (ATP-hydrolysing)" reversible="false">
                <listOfReactants>
                    <speciesReference species="C00002" stoichiometry="1"/>
                    <speciesReference species="C02565" stoichiometry="1"/>
                    <speciesReference species="C00001" stoichiometry="2"/>
                </listOfReactants>
                <listOfProducts>
                    <speciesReference species="C00008" stoichiometry="1"/>
                    <speciesReference species="C00009" stoichiometry="1"/>
                    <speciesReference species="C01043" stoichiometry="1"/>
                    <speciesReference species="C00080" stoichiometry="2"/>
                </listOfProducts>
            </reaction>
            <reaction id="R03180" name="4-Guanidinobutanamide amidohydrolase" reversible="true">
                <listOfReactants>
                    <speciesReference species="C03078" stoichiometry="1"/>
                    <speciesReference species="C00001" stoichiometry="1"/>
                </listOfReactants>
                <listOfProducts>
                    <speciesReference species="C01035" stoichiometry="1"/>
                    <speciesReference species="C00014" stoichiometry="1"/>
                    <speciesReference species="C00080" stoichiometry="1"/>
                </listOfProducts>
            </reaction>
            <reaction id="R03778" name="Octanoyl-CoA:acetyl-CoA C-acyltransferase" reversible="true">
                <listOfReactants>
                    <speciesReference species="C01944" stoichiometry="1"/>
                    <speciesReference species="C00024" stoichiometry="1"/>
                </listOfReactants>
                <listOfProducts>
                    <speciesReference species="C00010" stoichiometry="1"/>
                    <speciesReference species="C05265" stoichiometry="1"/>
                </listOfProducts>
            </reaction>
            <reaction id="R03777" name="Octanoyl-CoA:oxygen 2-oxidoreductase" reversible="false">
                <listOfReactants>
                    <speciesReference species="C01944" stoichiometry="1"/>
                    <speciesReference species="C00016" stoichiometry="1"/>
                </listOfReactants>
                <listOfProducts>
                    <speciesReference species="C05276" stoichiometry="1"/>
                    <speciesReference species="C01352" stoichiometry="1"/>
                </listOfProducts>
            </reaction>
            <reaction id="R04639" name="2-Amino-4-hydroxy-6-(erythro-1,2,3-trihydroxypropyl)" reversible="true">
                <listOfReactants>
                    <speciesReference species="C06148" stoichiometry="1"/>
                </listOfReactants>
                <listOfProducts>
                    <speciesReference species="C04895" stoichiometry="1"/>
                    <speciesReference species="C00001" stoichiometry="1"/>
                </listOfProducts>
            </reaction>
            <reaction id="R04638" name="3.6.1.-" reversible="false">
                <listOfReactants>
                    <speciesReference species="C04895" stoichiometry="1"/>
                    <speciesReference species="C00001" stoichiometry="1"/>
                </listOfReactants>
                <listOfProducts>
                    <speciesReference species="C05925" stoichiometry="1"/>
                    <speciesReference species="C00013" stoichiometry="1"/>
                    <speciesReference species="C00080" stoichiometry="2"/>
                </listOfProducts>
            </reaction>
            <reaction id="R04640" name="N-(5'-Phospho-D-ribosylformimino)-5-amino-1-" reversible="true">
                <listOfReactants>
                    <speciesReference species="C04896" stoichiometry="1"/>
                </listOfReactants>
                <listOfProducts>
                    <speciesReference species="C04916" stoichiometry="1"/>
                </listOfProducts>
            </reaction>
            <reaction id="R03174" name="2.3.1.-" reversible="false">
                <listOfReactants>
                    <speciesReference species="C05118" stoichiometry="1"/>
                    <speciesReference species="C00010" stoichiometry="1"/>
                </listOfReactants>
                <listOfProducts>
                    <speciesReference species="C01033" stoichiometry="1"/>
                    <speciesReference species="C00579" stoichiometry="1"/>
                </listOfProducts>
            </reaction>
            <reaction id="R03172" name="2-Methylbutanoyl-CoA:(acceptor) 2,3-oxidoreductase" reversible="false">
                <listOfReactants>
                    <speciesReference species="C01033" stoichiometry="1"/>
                    <speciesReference species="C00016" stoichiometry="1"/>
                </listOfReactants>
                <listOfProducts>
                    <speciesReference species="C03345" stoichiometry="1"/>
                    <speciesReference species="C01352" stoichiometry="1"/>
                </listOfProducts>
            </reaction>
            <reaction id="R00671" name="L-Ornithine ammonia-lyase(cyclizing)" reversible="false">
                <listOfReactants>
                    <speciesReference species="C00077" stoichiometry="1"/>
                </listOfReactants>
                <listOfProducts>
                    <speciesReference species="C00148" stoichiometry="1"/>
                    <speciesReference species="C00014" stoichiometry="1"/>
                    <speciesReference species="C00080" stoichiometry="1"/>
                </listOfProducts>
            </reaction>
            <reaction id="R06530" name="4.1.1.81" reversible="true">
                <listOfReactants>
                    <speciesReference species="C12147" stoichiometry="1"/>
                    <speciesReference species="C00080" stoichiometry="2"/>
                </listOfReactants>
                <listOfProducts>
                    <speciesReference species="C04122" stoichiometry="1"/>
                    <speciesReference species="C00011" stoichiometry="1"/>
                </listOfProducts>
            </reaction>
            <reaction id="R06531" name="-" reversible="true">
                <listOfReactants>
                    <speciesReference species="C00188" stoichiometry="1"/>
                </listOfReactants>
                <listOfProducts>
                    <speciesReference species="C12147" stoichiometry="1"/>
                </listOfProducts>
            </reaction>
            <reaction id="R00472" name="L-Malate glyoxylate-lyase (CoA-acetylating)" reversible="false">
                <listOfReactants>
                    <speciesReference species="C00024" stoichiometry="1"/>
                    <speciesReference species="C00001" stoichiometry="1"/>
                    <speciesReference species="C00048" stoichiometry="1"/>
                </listOfReactants>
                <listOfProducts>
                    <speciesReference species="C00149" stoichiometry="1"/>
                    <speciesReference species="C00010" stoichiometry="1"/>
                    <speciesReference species="C00080" stoichiometry="1"/>
                </listOfProducts>
            </reaction>
            <reaction id="R00667" name="L-Ornithine:2-oxo-acid aminotransferase" reversible="true">
                <listOfReactants>
                    <speciesReference species="C00077" stoichiometry="1"/>
                    <speciesReference species="C00026" stoichiometry="1"/>
                </listOfReactants>
                <listOfProducts>
                    <speciesReference species="C01165" stoichiometry="1"/>
                    <speciesReference species="C00025" stoichiometry="1"/>
                </listOfProducts>
            </reaction>
            <reaction id="R04672" name="(S)-2-Acetolactate pyruvate-lyase (carboxylating)" reversible="false">
                <listOfReactants>
                    <speciesReference species="C05125" stoichiometry="1"/>
                    <speciesReference species="C00022" stoichiometry="1"/>
                </listOfReactants>
                <listOfProducts>
                    <speciesReference species="C06010" stoichiometry="1"/>
                    <speciesReference species="C00068" stoichiometry="1"/>
                </listOfProducts>
            </reaction>
            <reaction id="R00669" name="N2-Acetyl-L-ornithine amidohydrolase" reversible="false">
                <listOfReactants>
                    <speciesReference species="C00437" stoichiometry="1"/>
                    <speciesReference species="C00001" stoichiometry="1"/>
                </listOfReactants>
                <listOfProducts>
                    <speciesReference species="C00033" stoichiometry="1"/>
                    <speciesReference species="C00077" stoichiometry="1"/>
                </listOfProducts>
            </reaction>
            <reaction id="R06529" name="6.3.1.10" reversible="true">
                <listOfReactants>
                    <speciesReference species="C06507" stoichiometry="1"/>
                    <speciesReference species="C04122" stoichiometry="1"/>
                    <speciesReference species="C00002" stoichiometry="1"/>
                </listOfReactants>
                <listOfProducts>
                    <speciesReference species="C06509" stoichiometry="1"/>
                    <speciesReference species="C00008" stoichiometry="1"/>
                    <speciesReference species="C00009" stoichiometry="1"/>
                    <speciesReference species="C00080" stoichiometry="1"/>
                </listOfProducts>
            </reaction>
            <reaction id="R03165" name="4.2.1.75" reversible="true">
                <listOfReactants>
                    <speciesReference species="C01024" stoichiometry="1"/>
                </listOfReactants>
                <listOfProducts>
                    <speciesReference species="C01051" stoichiometry="1"/>
                    <speciesReference species="C00001" stoichiometry="1"/>
                </listOfProducts>
            </reaction>
            <reaction id="R04673" name="(S)-2-Aceto-2-hydroxybutanoate pyruvate-lyase (carboxylating)" reversible="false">
                <listOfReactants>
                    <speciesReference species="C00109" stoichiometry="1"/>
                    <speciesReference species="C05125" stoichiometry="1"/>
                </listOfReactants>
                <listOfProducts>
                    <speciesReference species="C06006" stoichiometry="1"/>
                    <speciesReference species="C00068" stoichiometry="1"/>
                </listOfProducts>
            </reaction>
            <reaction id="R03947" name="1.3.1.76" reversible="true">
                <listOfReactants>
                    <speciesReference species="C02463" stoichiometry="1"/>
                    <speciesReference species="C00003" stoichiometry="1"/>
                </listOfReactants>
                <listOfProducts>
                    <speciesReference species="C05778" stoichiometry="1"/>
                    <speciesReference species="C00004" stoichiometry="1"/>
                    <speciesReference species="C00080" stoichiometry="1"/>
                </listOfProducts>
            </reaction>
            <reaction id="ER00054" name="Free: (Hydrogen)" reversible="true">
                <listOfReactants/>
                <listOfProducts>
                    <speciesReference species="CE00282" stoichiometry="1"/>
                </listOfProducts>
            </reaction>
            <reaction id="ER00059" name="Exchange: (Cobalamide Coenzyme)" reversible="true">
                <listOfReactants/>
                <listOfProducts>
                    <speciesReference species="CE00194" stoichiometry="1"/>
                </listOfProducts>
            </reaction>
            <reaction id="R00658" name="2-Phospho-D-glucerate hydro-lyase" reversible="true">
                <listOfReactants>
                    <speciesReference species="C00631" stoichiometry="1"/>
                </listOfReactants>
                <listOfProducts>
                    <speciesReference species="C00074" stoichiometry="1"/>
                    <speciesReference species="C00001" stoichiometry="1"/>
                </listOfProducts>
            </reaction>
            <reaction id="R05218" name="1.16.8.1" reversible="true">
                <listOfReactants>
                    <speciesReference species="C06504" stoichiometry="1"/>
                    <speciesReference species="C00004" stoichiometry="1"/>
                </listOfReactants>
                <listOfProducts>
                    <speciesReference species="C06505" stoichiometry="1"/>
                    <speciesReference species="C00003" stoichiometry="1"/>
                    <speciesReference species="C00080" stoichiometry="1"/>
                </listOfProducts>
            </reaction>
            <reaction id="R01354" name="Propanoate:CoA ligase (AMP-forming)" reversible="false">
                <listOfReactants>
                    <speciesReference species="C00002" stoichiometry="1"/>
                    <speciesReference species="C00163" stoichiometry="1"/>
                </listOfReactants>
                <listOfProducts>
                    <speciesReference species="C00013" stoichiometry="1"/>
                    <speciesReference species="C05983" stoichiometry="1"/>
                </listOfProducts>
            </reaction>
            <reaction id="R00220" name="L-serine ammonia-lyase" reversible="false">
                <listOfReactants>
                    <speciesReference species="C00065" stoichiometry="1"/>
                </listOfReactants>
                <listOfProducts>
                    <speciesReference species="C00022" stoichiometry="1"/>
                    <speciesReference species="C00014" stoichiometry="1"/>
                </listOfProducts>
            </reaction>
            <reaction id="R90107" name="Symport: (Proline:Na+)" reversible="true">
                <listOfReactants>
                    <speciesReference species="CE00148" stoichiometry="1"/>
                    <speciesReference species="C90000" stoichiometry="1"/>
                </listOfReactants>
                <listOfProducts>
                    <speciesReference species="C00148" stoichiometry="1"/>
                    <speciesReference species="C00080" stoichiometry="1"/>
                </listOfProducts>
            </reaction>
            <reaction id="R04560" name="10-Formyltetrahydrofolate:5'-phosphoribosyl-5-amino-4-" reversible="true">
                <listOfReactants>
                    <speciesReference species="C00234" stoichiometry="1"/>
                    <speciesReference species="C04677" stoichiometry="1"/>
                </listOfReactants>
                <listOfProducts>
                    <speciesReference species="C00101" stoichiometry="1"/>
                    <speciesReference species="C04734" stoichiometry="1"/>
                </listOfProducts>
            </reaction>
            <reaction id="R90105" name="ABC-T: (Copper)" reversible="false">
                <listOfReactants>
                    <speciesReference species="C00002" stoichiometry="1"/>
                    <speciesReference species="C00001" stoichiometry="1"/>
                    <speciesReference species="CE00070" stoichiometry="1"/>
                </listOfReactants>
                <listOfProducts>
                    <speciesReference species="C00008" stoichiometry="1"/>
                    <speciesReference species="C00009" stoichiometry="1"/>
                    <speciesReference species="C00080" stoichiometry="1"/>
                    <speciesReference species="C00070" stoichiometry="1"/>
                </listOfProducts>
            </reaction>
            <reaction id="R90104" name="ABC-T: (Arsenite)" reversible="false">
                <listOfReactants>
                    <speciesReference species="CE06697" stoichiometry="1"/>
                    <speciesReference species="C00002" stoichiometry="1"/>
                    <speciesReference species="C00001" stoichiometry="1"/>
                </listOfReactants>
                <listOfProducts>
                    <speciesReference species="C06697" stoichiometry="1"/>
                    <speciesReference species="C00008" stoichiometry="1"/>
                    <speciesReference species="C00009" stoichiometry="1"/>
                    <speciesReference species="C00080" stoichiometry="1"/>
                </listOfProducts>
            </reaction>
            <reaction id="R90103" name="ABC-T: (Vit B12)" reversible="false">
                <listOfReactants>
                    <speciesReference species="CE05776" stoichiometry="1"/>
                    <speciesReference species="C00002" stoichiometry="1"/>
                    <speciesReference species="C00001" stoichiometry="1"/>
                </listOfReactants>
                <listOfProducts>
                    <speciesReference species="C05776" stoichiometry="1"/>
                    <speciesReference species="C00008" stoichiometry="1"/>
                    <speciesReference species="C00009" stoichiometry="1"/>
                    <speciesReference species="C00080" stoichiometry="1"/>
                </listOfProducts>
            </reaction>
            <reaction id="R90102" name="ABC-T: (3-Phospho-glycerate)" reversible="false">
                <listOfReactants>
                    <speciesReference species="CE00197" stoichiometry="1"/>
                    <speciesReference species="C00002" stoichiometry="1"/>
                    <speciesReference species="C00001" stoichiometry="1"/>
                </listOfReactants>
                <listOfProducts>
                    <speciesReference species="C00197" stoichiometry="1"/>
                    <speciesReference species="C00008" stoichiometry="1"/>
                    <speciesReference species="C00009" stoichiometry="1"/>
                    <speciesReference species="C00080" stoichiometry="1"/>
                </listOfProducts>
            </reaction>
            <reaction id="R90101" name="Antiport: (Na+:H+)" reversible="false">
                <listOfReactants>
                    <speciesReference species="C01330" stoichiometry="1"/>
                    <speciesReference species="C90000" stoichiometry="2"/>
                </listOfReactants>
                <listOfProducts>
                    <speciesReference species="C00080" stoichiometry="2"/>
                    <speciesReference species="C90004" stoichiometry="1"/>
                </listOfProducts>
            </reaction>
            <reaction id="R90100" name="Halorhodopsin: (Nitrate)" reversible="false">
                <listOfReactants>
                    <speciesReference species="CE00244" stoichiometry="1"/>
                    <speciesReference species="C90001" stoichiometry="1"/>
                </listOfReactants>
                <listOfProducts>
                    <speciesReference species="C00244" stoichiometry="1"/>
                </listOfProducts>
            </reaction>
            <reaction id="R04559" name="1-(5'-Phosphoribosyl)-5-amino-4-(N-succinocarboxamide)-imidazole" reversible="true">
                <listOfReactants>
                    <speciesReference species="C04823" stoichiometry="1"/>
                </listOfReactants>
                <listOfProducts>
                    <speciesReference species="C00122" stoichiometry="1"/>
                    <speciesReference species="C04677" stoichiometry="1"/>
                </listOfProducts>
            </reaction>
            <reaction id="R04558" name="2.4.2.-" reversible="true">
                <listOfReactants>
                    <speciesReference species="C04677" stoichiometry="1"/>
                    <speciesReference species="C00025" stoichiometry="1"/>
                    <speciesReference species="C04666" stoichiometry="1"/>
                    <speciesReference species="C00080" stoichiometry="1"/>
                </listOfReactants>
                <listOfProducts>
                    <speciesReference species="C04916" stoichiometry="1"/>
                    <speciesReference species="C00064" stoichiometry="1"/>
                </listOfProducts>
            </reaction>
            <reaction id="R04365" name="Succinyl-CoA:2,3,4,5-tetrahydropyridine-2,6-dicarboxylate" reversible="true">
                <listOfReactants>
                    <speciesReference species="C00091" stoichiometry="1"/>
                    <speciesReference species="C03972" stoichiometry="1"/>
                    <speciesReference species="C00001" stoichiometry="1"/>
                </listOfReactants>
                <listOfProducts>
                    <speciesReference species="C00010" stoichiometry="1"/>
                    <speciesReference species="C04462" stoichiometry="1"/>
                </listOfProducts>
            </reaction>
            <reaction id="R04170" name="(S)-3-Hydroxydodecanoyl-CoA hydro-lyase" reversible="true">
                <listOfReactants>
                    <speciesReference species="C05262" stoichiometry="1"/>
                </listOfReactants>
                <listOfProducts>
                    <speciesReference species="C03221" stoichiometry="1"/>
                    <speciesReference species="C00001" stoichiometry="1"/>
                </listOfProducts>
            </reaction>
            <reaction id="R04173" name="3-Phosphoserine:2-oxoglutarate aminotransferase" reversible="true">
                <listOfReactants>
                    <speciesReference species="C03232" stoichiometry="1"/>
                    <speciesReference species="C00025" stoichiometry="1"/>
                </listOfReactants>
                <listOfProducts>
                    <speciesReference species="C01005" stoichiometry="1"/>
                    <speciesReference species="C00026" stoichiometry="1"/>
                    <speciesReference species="C00080" stoichiometry="1"/>
                </listOfProducts>
            </reaction>
            <reaction id="R90108" name="Symport: (Cl-:H+)" reversible="false">
                <listOfReactants>
                    <speciesReference species="CE00698" stoichiometry="1"/>
                    <speciesReference species="C90000" stoichiometry="1"/>
                </listOfReactants>
                <listOfProducts>
                    <speciesReference species="C00698" stoichiometry="1"/>
                    <speciesReference species="C00080" stoichiometry="1"/>
                </listOfProducts>
            </reaction>
            <reaction id="R90109" name="Symport: (Pantothenate:Na+)" reversible="false">
                <listOfReactants>
                    <speciesReference species="CE00864" stoichiometry="1"/>
                    <speciesReference species="C90004" stoichiometry="1"/>
                </listOfReactants>
                <listOfProducts>
                    <speciesReference species="C00864" stoichiometry="1"/>
                    <speciesReference species="C01330" stoichiometry="1"/>
                </listOfProducts>
            </reaction>
            <reaction id="ER00119" name="Exchange: (Cl-)" reversible="true">
                <listOfReactants/>
                <listOfProducts>
                    <speciesReference species="CE00698" stoichiometry="1"/>
                </listOfProducts>
            </reaction>
            <reaction id="R05221" name="2.7.1.156" reversible="true">
                <listOfReactants>
                    <speciesReference species="C06508" stoichiometry="1"/>
                    <speciesReference species="C00002" stoichiometry="1"/>
                </listOfReactants>
                <listOfProducts>
                    <speciesReference species="C06509" stoichiometry="1"/>
                    <speciesReference species="C00008" stoichiometry="1"/>
                    <speciesReference species="C00080" stoichiometry="1"/>
                </listOfProducts>
            </reaction>
            <reaction id="R00216" name="(S)-Malate:NADP+ oxidoreductase(oxaloacetate-decarboxylating)" reversible="false">
                <listOfReactants>
                    <speciesReference species="C00149" stoichiometry="1"/>
                    <speciesReference species="C00006" stoichiometry="1"/>
                </listOfReactants>
                <listOfProducts>
                    <speciesReference species="C00022" stoichiometry="1"/>
                    <speciesReference species="C00011" stoichiometry="1"/>
                    <speciesReference species="C00005" stoichiometry="1"/>
                </listOfProducts>
            </reaction>
            <reaction id="R05222" name="2.7.7.62" reversible="true">
                <listOfReactants>
                    <speciesReference species="C06509" stoichiometry="1"/>
                    <speciesReference species="C00044" stoichiometry="1"/>
                </listOfReactants>
                <listOfProducts>
                    <speciesReference species="C06510" stoichiometry="1"/>
                    <speciesReference species="C00013" stoichiometry="1"/>
                </listOfProducts>
            </reaction>
            <reaction id="R05220" name="2.5.1.17" reversible="true">
                <listOfReactants>
                    <speciesReference species="C06505" stoichiometry="1"/>
                    <speciesReference species="C00002" stoichiometry="1"/>
                    <speciesReference species="C00001" stoichiometry="1"/>
                </listOfReactants>
                <listOfProducts>
                    <speciesReference species="C06506" stoichiometry="1"/>
                    <speciesReference species="C00013" stoichiometry="1"/>
                    <speciesReference species="C00009" stoichiometry="1"/>
                    <speciesReference species="C00080" stoichiometry="1"/>
                </listOfProducts>
            </reaction>
            <reaction id="R05225" name="6.3.5.10" reversible="true">
                <listOfReactants>
                    <speciesReference species="C06506" stoichiometry="1"/>
                    <speciesReference species="C00064" stoichiometry="4"/>
                    <speciesReference species="C00002" stoichiometry="4"/>
                    <speciesReference species="C00001" stoichiometry="4"/>
                </listOfReactants>
                <listOfProducts>
                    <speciesReference species="C06507" stoichiometry="1"/>
                    <speciesReference species="C00025" stoichiometry="4"/>
                    <speciesReference species="C00009" stoichiometry="4"/>
                    <speciesReference species="C00008" stoichiometry="4"/>
                    <speciesReference species="C00080" stoichiometry="4"/>
                </listOfProducts>
            </reaction>
            <reaction id="R05226" name="6.3.1.10" reversible="true">
                <listOfReactants>
                    <speciesReference species="C06507" stoichiometry="1"/>
                    <speciesReference species="C05771" stoichiometry="1"/>
                </listOfReactants>
                <listOfProducts>
                    <speciesReference species="C06508" stoichiometry="1"/>
                    <speciesReference species="C00001" stoichiometry="1"/>
                </listOfProducts>
            </reaction>
            <reaction id="R05223" name="2.7.8.26" reversible="false">
                <listOfReactants>
                    <speciesReference species="C06510" stoichiometry="1"/>
                    <speciesReference species="C05775" stoichiometry="1"/>
                </listOfReactants>
                <listOfProducts>
                    <speciesReference species="C00194" stoichiometry="1"/>
                    <speciesReference species="C00144" stoichiometry="1"/>
                    <speciesReference species="C00080" stoichiometry="1"/>
                </listOfProducts>
            </reaction>
            <reaction id="ER00112" name="Exchange: (Glucose)" reversible="true">
                <listOfReactants/>
                <listOfProducts>
                    <speciesReference species="CE00031" stoichiometry="1"/>
                </listOfProducts>
            </reaction>
            <reaction id="ER00111" name="Exchange: (Photon)" reversible="true">
                <listOfReactants/>
                <listOfProducts>
                    <speciesReference species="C90001" stoichiometry="1"/>
                </listOfProducts>
            </reaction>
            <reaction id="R00230" name="Acetyl-CoA:orthophosphate acetyltransferase" reversible="true">
                <listOfReactants>
                    <speciesReference species="C00024" stoichiometry="1"/>
                    <speciesReference species="C00009" stoichiometry="1"/>
                </listOfReactants>
                <listOfProducts>
                    <speciesReference species="C00010" stoichiometry="1"/>
                    <speciesReference species="C00227" stoichiometry="1"/>
                </listOfProducts>
            </reaction>
            <reaction id="ER00126" name="Exchange: (Succinate)" reversible="true">
                <listOfReactants/>
                <listOfProducts>
                    <speciesReference species="CE00042" stoichiometry="1"/>
                </listOfProducts>
            </reaction>
            <reaction id="R04378" name="1-(5'-Phosphoribosyl)-5-amino-4-imidazolecarboxamide:pyrophosphate" reversible="true">
                <listOfReactants>
                    <speciesReference species="C04677" stoichiometry="1"/>
                    <speciesReference species="C00013" stoichiometry="1"/>
                    <speciesReference species="C00080" stoichiometry="1"/>
                </listOfReactants>
                <listOfProducts>
                    <speciesReference species="C04051" stoichiometry="1"/>
                    <speciesReference species="C00119" stoichiometry="1"/>
                </listOfProducts>
            </reaction>
            <reaction id="R00229" name="Acetate:CoA ligase (ADP-forming)" reversible="false">
                <listOfReactants>
                    <speciesReference species="C00002" stoichiometry="1"/>
                    <speciesReference species="C00033" stoichiometry="1"/>
                    <speciesReference species="C00010" stoichiometry="1"/>
                </listOfReactants>
                <listOfProducts>
                    <speciesReference species="C00008" stoichiometry="1"/>
                    <speciesReference species="C00024" stoichiometry="1"/>
                    <speciesReference species="C00009" stoichiometry="1"/>
                </listOfProducts>
            </reaction>
            <reaction id="R00226" name="2.2.1.6" reversible="false">
                <listOfReactants>
                    <speciesReference species="C00022" stoichiometry="2"/>
                    <speciesReference species="C00080" stoichiometry="1"/>
                </listOfReactants>
                <listOfProducts>
                    <speciesReference species="C06010" stoichiometry="1"/>
                    <speciesReference species="C00011" stoichiometry="1"/>
                </listOfProducts>
            </reaction>
            <reaction id="ER00121" name="Exchange: (Acetate)" reversible="true">
                <listOfReactants/>
                <listOfProducts>
                    <speciesReference species="CE00033" stoichiometry="1"/>
                </listOfProducts>
            </reaction>
            <reaction id="R00227" name="Acetyl-CoA hydrolase" reversible="false">
                <listOfReactants>
                    <speciesReference species="C00024" stoichiometry="1"/>
                    <speciesReference species="C00001" stoichiometry="1"/>
                </listOfReactants>
                <listOfProducts>
                    <speciesReference species="C00010" stoichiometry="1"/>
                    <speciesReference species="C00033" stoichiometry="1"/>
                    <speciesReference species="C00080" stoichiometry="1"/>
                </listOfProducts>
            </reaction>
            <reaction id="ER00122" name="Exchange: (D-Galactose)" reversible="true">
                <listOfReactants/>
                <listOfProducts>
                    <speciesReference species="CE00124" stoichiometry="1"/>
                </listOfProducts>
            </reaction>
            <reaction id="ER00125" name="Sink: (Biomass)" reversible="true">
                <listOfReactants/>
                <listOfProducts>
                    <speciesReference species="CM00001" stoichiometry="1"/>
                </listOfProducts>
            </reaction>
            <reaction id="ER00124" name="Exchange: (Ornithine)" reversible="true">
                <listOfReactants/>
                <listOfProducts>
                    <speciesReference species="CE00077" stoichiometry="1"/>
                </listOfProducts>
            </reaction>
            <reaction id="R04740" name="(S)-3-Hydroxytetradecanoyl-CoA hydro-lyase" reversible="true">
                <listOfReactants>
                    <speciesReference species="C05260" stoichiometry="1"/>
                </listOfReactants>
                <listOfProducts>
                    <speciesReference species="C05273" stoichiometry="1"/>
                    <speciesReference species="C00001" stoichiometry="1"/>
                </listOfProducts>
            </reaction>
            <reaction id="R00615" name="3.6.1.15" reversible="false">
                <listOfReactants>
                    <speciesReference species="C00068" stoichiometry="1"/>
                    <speciesReference species="C00001" stoichiometry="1"/>
                </listOfReactants>
                <listOfProducts>
                    <speciesReference species="C01081" stoichiometry="1"/>
                    <speciesReference species="C00009" stoichiometry="1"/>
                    <speciesReference species="C00080" stoichiometry="1"/>
                </listOfProducts>
            </reaction>
            <reaction id="R04742" name="Decanoyl-CoA:acetyl-CoA C-acyltransferase" reversible="true">
                <listOfReactants>
[truncated: 106,993 more chars]
